# Supplementary material for: Peripheral blood proteome biomarkers distinguish immunosuppressive features of cancer progression
Source: Mol Oncol. 2025 Feb 12;19(8):2233–48. doi: 10.1002/1878-0261.13817 (PMC12330930; doi:10.1002/1878-0261.13817)
Supplement: Supplementary file 2 — Table S2. Quantifiable proteins. [file MOL2-19-2233-s002.xlsx]

## Sheet: Combat_final_df
Supplementary table 2. Quantifiable proteins
Accession	Gene	Protein_name	Core score	Core score > 0.5	4T1_Early_1	4T1_Late_1	67NR_Early_1	67NR_Late_1	4T1_Early_2	4T1_Late_2	67NR_Early_2	67NR_Late_2	4T1_Early_3	4T1_Late_3	67NR_Early_3	67NR_Late_3	anova_pvalue	4T1_vs_67NR_p_val	4T1_vs_67NR_fc	4T1_vs_67NR_FDR	67NR_Early.4T1_Early_adjp	67NR_Late.4T1_Early_adjp	67NR_Early.4T1_Late_adjp	67NR_Late.4T1_Late_adjp
A2A8L5	Ptprf	Receptor-type tyrosine-protein phosphatase F (EC 3.1.3.48) (Leukocyte common antigen related) (LAR)	#N/A	#N/A	0.971944	0.24818	-0.180709	-0.208995	0.192416	-0.110062	0.727995	-0.771147	-0.059258	0.379781	-0.55105	0.0223869	0.414071	0.138164	0.430753	0.405323	1	0.715452	1	1
A2AEP0	Obp1b	Odorant-binding protein 1b (Odorant-binding protein IB)	#N/A	#N/A	1.83274	0.432973	1.85434	-0.845007	2.16557	0.33494	1.45583	0.967494	1.74911	-0.211554	2.11553	2.71643	0.155159	0.6243	-0.326805	0.78986	1	0.935861	0.867942	1
A6X935	Itih4	Inter alpha-trypsin inhibitor, heavy chain 4 (ITI heavy chain H4) (ITI-HC4) (Inter-alpha-inhibitor heavy chain 4)	#N/A	#N/A	2.59406	3.08618	3.71314	2.15568	1.05495	3.12207	3.28303	3.11419	3.65633	2.55769	0.271683	5.03627	0.77611	0.747036	-0.250451	0.855357	1	1	1	1
B2RPV6	Mmrn1	Multimerin-1	#N/A	#N/A	0.379357	-0.0801106	-0.0764785	-0.416916	1.0714	-1.68994	-0.392754	0.215306	0.236743	-0.761925	1.17991	0.484011	0.134723	0.5286	-0.306259	0.716269	1	1	0.959719	1
B9EKR1	Ptprz1	Receptor-type tyrosine-protein phosphatase zeta (R-PTP-zeta) (EC 3.1.3.48)	#N/A	#N/A	0.971523	0.394903	0.195748	-0.164767	0.00941587	0.887947	0.608176	-0.442525	-0.883249	0.246545	0.396132	-0.0246586	0.354456	0.593575	0.176497	0.777265	1	1	1	1
E9PV24	Fga	Fibrinogen alpha chain [Cleaved into: Fibrinopeptide A; Fibrinogen alpha chain]	#N/A	#N/A	-1.73227	3.2482	-2.49543	1.50501	-1.9827	3.45394	-1.7375	2.11618	2.22687	2.14307	-1.86284	3.07069	0.00516434	0.439507	1.12684	0.650435	1	0.3621	0.0925752	1
E9Q414	Apob	Apolipoprotein B-100 (Apo B-100) [Cleaved into: Apolipoprotein B-48 (Apo B-48)]	#N/A	#N/A	-0.20916	0.952656	0.520631	0.206466	-0.107859	0.928073	0.758186	0.429578	-0.0748215	0.40539	-1.02527	2.12897	0.295938	0.699205	-0.187379	0.833948	1	0.700618	1	1
E9Q557	Dsp	Desmoplakin (DP)	#N/A	#N/A	2.86848	0.26165	0.696818	0.730258	6.22509	0.538315	-0.536358	-0.76338	0.861473	0.657253	4.28058	-0.440219	0.202833	0.333746	1.24076	0.573397	1	0.474298	1	1
G5E8Q8	Adgrf5	Adhesion G protein-coupled receptor F5 (G-protein coupled receptor 116)	#N/A	#N/A	0.136344	0.0604326	0.188273	-0.600916	-0.148175	-0.00660849	-0.65309	-0.792091	-0.137719	-0.101541	-0.18743	-0.342857	0.0920618	0.0563628	0.365141	0.269038	1	0.3621	1	0.880232
O08677-2	NA	NA	#N/A	#N/A	0.679448	1.52995	2.22271	0.604527	0.166207	1.26617	1.74246	1.4922	0.907883	1.0169	1.79772	2.81824	0.121543	0.0432293	-0.851883	0.243739	0.438619	0.549343	1	1
O08689	Mstn	Growth/differentiation factor 8 (GDF-8) (Myostatin)	#N/A	#N/A	-0.892016	-0.850099	-1.64152	-2.07435	-0.619974	-0.621398	-2.00142	-1.571	-2.43413	-1.71349	-1.4682	-2.15793	0.355233	0.0935075	0.630552	0.322233	1	0.935861	1	1
O08709	Prdx6	Peroxiredoxin-6 (EC 1.11.1.27) (1-Cys peroxiredoxin) (1-Cys PRX) (Acidic calcium-independent phospholipase A2) (aiPLA2) (EC 3.1.1.4) (Antioxidant protein 2) (Glutathione-dependent peroxiredoxin) (Lysophosphatidylcholine acyltransferase 5) (LPC acyltransferase 5) (LPCAT-5) (Lyso-PC acyltransferase 5) (EC 2.3.1.23) (Non-selenium glutathione peroxidase) (NSGPx)	0.268657	FALSE	4.00287	-0.670671	-0.288193	-0.38424	1.39103	0.312906	-0.749919	-0.0201456	2.4291	-0.45989	0.372698	0.172656	0.00463341	0.137693	1.31708	0.405323	0.0866671	0.0929218	1	1
O08742	Gp5	Platelet glycoprotein V (GPV) (Glycoprotein 5) (CD antigen CD42d)	0.181818	FALSE	4.83052	-0.653603	3.93824	0.510766	4.4412	-0.895653	3.29563	1.00365	2.2286	0.471284	1.83838	1.5623	0.00323362	0.810318	-0.287772	0.89861	1	0.175739	0.136905	1
O09043	Napsa	Napsin-A (EC 3.4.23.-) (KDAP-1) (Kidney-derived aspartic protease-like protein) (KAP)	#N/A	#N/A	0.279995	0.556699	-0.291365	-1.28588	-0.0748819	0.338583	-0.737099	-1.1135	-0.441318	0.122686	-0.331523	-0.42748	0.00847461	0.0044004	0.828102	0.0825223	1	0.214746	0.46533	0.178285
O09061	Psmb1	Proteasome subunit beta type-1 (Macropain subunit C5) (Multicatalytic endopeptidase complex subunit C5) (Proteasome component C5) (Proteasome gamma chain)	#N/A	#N/A	1.30132	0.798078	-0.158087	0.495733	0.989074	0.744235	0.683616	0.62954	-0.644038	1.06185	0.134497	0.051067	0.603181	0.241146	0.402359	0.479149	1	1	1	1
O09159	Man2b1	Lysosomal alpha-mannosidase (Laman) (EC 3.2.1.24) (Lysosomal acid alpha-mannosidase) (Mannosidase alpha class 2B member 1) (Mannosidase alpha-B)	#N/A	#N/A	-0.107718	-0.00181566	-0.499469	-0.560337	0.173941	-0.159038	-0.435541	-0.700303	0.0106152	-0.0150137	0.497946	-0.519464	0.122537	0.104998	0.353023	0.349186	1	0.361161	1	1
O09164	Sod3	Extracellular superoxide dismutase [Cu-Zn] (EC-SOD) (EC 1.15.1.1)	#N/A	#N/A	0.00736548	-0.154411	-0.374732	-0.888279	0.154924	-0.590486	0.0753758	-0.256542	-1.09879	-0.289528	-0.729947	-0.807629	0.769507	0.501287	0.168471	0.69784	1	1	1	1
O35350	Capn1	Calpain-1 catalytic subunit (EC 3.4.22.52) (Calcium-activated neutral proteinase 1) (CANP 1) (Calpain mu-type) (Calpain-1 large subunit) (Micromolar-calpain) (muCANP)	0.227273	FALSE	3.95447	1.37767	1.04776	0.145389	3.6883	0.989229	0.954675	0.749431	2.05163	1.31774	0.596664	1.19951	0.00291195	0.0388316	1.4476	0.240166	0.0611258	0.0508663	1	1
O35522	NA	NA	#N/A	#N/A	0.945353	2.16372	0.294888	1.09642	1.04203	1.01796	0.714467	1.18698	-0.104876	2.24101	0.789029	-0.229	0.122614	0.205062	0.575402	0.455914	1	1	0.747702	1
O35664-3	NA	NA	#N/A	#N/A	1.16248	0.723453	1.36413	0.0863041	0.457973	0.412354	1.25629	0.879479	1.07645	-0.113859	1.85191	0.580224	0.026471	0.260533	-0.383246	0.499265	0.869178	0.935861	0.224069	1
O35930	Gp1ba	Platelet glycoprotein Ib alpha chain (GP-Ib alpha) (GPIb-alpha) (GPIbA) (Glycoprotein Ibalpha) (CD antigen CD42b) [Cleaved into: Glycocalicin]	#N/A	#N/A	-0.142985	-0.768869	-1.02639	-0.97227	-0.696629	-0.917305	-1.22412	-0.589019	-0.161567	-1.21788	-0.54655	-0.568054	0.0867423	0.439593	0.170195	0.650435	0.474191	0.765915	1	1
O35955	Psmb10	Proteasome subunit beta type-10 (EC 3.4.25.1) (Low molecular mass protein 10) (Macropain subunit MECl-1) (Multicatalytic endopeptidase complex subunit MECl-1) (Proteasome MECl-1) (Proteasome subunit beta-2i)	#N/A	#N/A	1.20199	2.26381	1.70059	0.874809	0.519679	1.99531	0.196109	1.48526	0.119806	2.37636	0.699656	0.923103	0.0215535	0.361041	0.432905	0.580199	1	0.971787	0.347267	0.880232
O54782	Man2b2	Epididymis-specific alpha-mannosidase (EC 3.2.1.24) (Mannosidase alpha class 2B member 2)	#N/A	#N/A	0.859173	-0.169344	0.320766	-0.129953	0.422245	-0.0409445	-0.169517	-0.715331	0.0657418	-0.083224	0.305303	-0.441814	0.0287869	0.204672	0.314032	0.455914	1	0.139801	1	1
O55111	Dsg2	Desmoglein-2	#N/A	#N/A	1.72029	0.339536	0.186165	0.363652	0.401468	0.149671	1.19438	-0.556181	0.216531	0.228711	0.332977	0.250134	0.397042	0.536296	0.21418	0.724553	1	0.725815	1	1
O55234	Psmb5	Proteasome subunit beta type-5 (EC 3.4.25.1) (Macropain epsilon chain) (Multicatalytic endopeptidase complex epsilon chain) (Proteasome chain 6) (Proteasome epsilon chain) (Proteasome subunit X)	#N/A	#N/A	1.90625	-0.565276	-0.343483	-0.374619	1.9204	-0.560612	-0.471449	0.0156045	0.621527	0.0113109	0.460355	-0.57562	0.00564949	0.166677	0.770467	0.428866	0.124258	0.084396	1	1
O70138	Mmp8	Neutrophil collagenase (EC 3.4.24.34) (Collagenase 2) (Matrix metalloproteinase-8) (MMP-8)	0.538462	TRUE	2.9053	1.79046	1.33452	0.509032	3.28602	5.79981	2.33955	1.17564	1.74664	3.03332	0.91231	1.38837	0.113549	0.0285512	1.81702	0.220456	1	0.725815	0.899199	0.897324
O70165	Fcn1	Ficolin-1 (Collagen/fibrinogen domain-containing protein 1) (Ficolin-A) (Ficolin-alpha) (M-ficolin)	#N/A	#N/A	-0.742233	0.966206	-1.21241	-0.120953	-0.162557	0.440681	-0.559134	0.113703	-1.09965	0.562293	-0.511199	0.383705	0.00369305	0.457606	0.311838	0.669596	1	0.330102	0.0852031	1
O70362	Gpld1	Phosphatidylinositol-glycan-specific phospholipase D (PI-G PLD) (EC 3.1.4.50) (Glycoprotein phospholipase D) (Glycosyl-phosphatidylinositol-specific phospholipase D) (GPI-PLD) (GPI-specific phospholipase D)	#N/A	#N/A	-0.539455	-0.306111	-1.09237	-0.321235	0.0508997	-0.66706	-0.557757	-0.547624	-0.42295	-1.04519	-1.09472	-1.09887	0.275267	0.181692	0.297118	0.436258	0.70033	0.935861	1	1
O70370	Ctss	Cathepsin S (EC 3.4.22.27)	#N/A	#N/A	1.31324	1.09616	0.43932	-0.290202	0.566837	1.07697	0.581699	-0.0338366	0.487837	0.725124	1.18782	0.0622616	0.0193458	0.0601837	0.553185	0.276743	1	0.214746	1	0.332177
O70435	Psma3	Proteasome subunit alpha type-3 (Macropain subunit C8) (Multicatalytic endopeptidase complex subunit C8) (Proteasome component C8) (Proteasome subunit K)	#N/A	#N/A	1.61552	0.782174	0.261706	0.521897	1.7571	0.447312	0.142207	0.538951	0.0791968	1.41219	0.675251	0.124199	0.303008	0.0718029	0.638213	0.304743	0.966737	0.736098	1	1
O88200	Clec11a	C-type lectin domain family 11 member A (Lymphocyte secreted C-type lectin) (Osteolectin) (Stem cell growth factor)	#N/A	#N/A	2.37991	0.646833	0.91227	-0.27325	1.05901	1.07969	0.394595	-0.0337647	0.19385	0.599452	0.655453	0.176639	0.152005	0.0896801	0.687798	0.31595	1	0.353682	1	1
O88342	Wdr1	WD repeat-containing protein 1 (Actin-interacting protein 1) (AIP1)	#N/A	#N/A	1.12906	1.21651	-0.024201	-0.396321	1.37144	0.358833	-0.113217	-0.336238	-1.38884	1.07441	-0.407936	-0.604552	0.26162	0.07954	0.940648	0.304743	1	0.935861	1	1
O88783	F5	Coagulation factor V (Activated protein C cofactor) [Cleaved into: Coagulation factor V heavy chain; Coagulation factor V light chain]	#N/A	#N/A	0.421076	0.539187	0.64191	-0.228584	0.235867	0.412962	-0.0116307	-0.049447	0.796698	0.0317147	-0.505767	0.604892	0.559839	0.163608	0.331022	0.425752	1	0.981941	1	1
O88844	Idh1	Isocitrate dehydrogenase [NADP] cytoplasmic (IDH) (IDH1) (EC 1.1.1.42) (Cytosolic NADP-isocitrate dehydrogenase) (IDPc) (NADP(+)-specific ICDH) (Oxalosuccinate decarboxylase)	#N/A	#N/A	3.7811	-0.396691	0.0361573	0.0535012	4.77362	0.781214	0.0180227	-1.02313	1.0029	1.57495	0.541199	-0.411968	0.0201333	0.050206	2.05055	0.248273	0.237171	0.124433	1	1
O88947	F10	Coagulation factor X (EC 3.4.21.6) (Stuart factor) [Cleaved into: Factor X light chain; Factor X heavy chain; Activated factor Xa heavy chain]	#N/A	#N/A	-0.171584	0.217003	0.0840023	-0.536228	-0.201745	-0.138086	-0.0699282	0.124173	0.613397	-1.2703	0.508992	0.395376	0.596407	0.438122	-0.24295	0.650435	1	1	1	1
O88968	Tcn2	Transcobalamin-2 (TC-2) (Transcobalamin II) (TC II) (TCII)	#N/A	#N/A	-1.32293	-0.253768	-0.728876	-0.828374	-0.924291	-0.217729	-1.02697	-0.473472	0.195944	-0.921426	-0.991702	-0.500323	0.685765	0.489727	0.184253	0.694262	1	1	1	1
O88998	Olfm1	Noelin (Neuronal olfactomedin-related ER localized protein) (Olfactomedin-1) (Pancortin)	#N/A	#N/A	-1.40907	-0.465972	-1.28583	-1.58211	-1.03212	-0.50068	-1.27554	-1.44106	-0.762106	-0.75068	-1.4386	-1.84226	0.0017844	0.00435152	0.657464	0.0825223	1	0.214746	0.114059	0.10315
O89020	Afm	Afamin (Alpha-albumin) (Alpha-Alb)	#N/A	#N/A	-0.82947	-1.27866	-0.820003	-1.96574	-0.803677	-1.52552	-0.73263	-1.67353	-0.685628	-3.10567	1.19292	-1.66084	0.0548874	0.493563	-0.428133	0.694262	1	0.768611	0.441474	1
O89053	Coro1a	Coronin-1A (Coronin-like protein A) (Clipin-A) (Coronin-like protein p57) (Tryptophan aspartate-containing coat protein) (TACO)	0.134328	FALSE	2.72632	2.5319	1.24126	0.320784	2.62322	2.3445	0.535108	0.984572	1.89811	1.90756	0.394794	0.73832	0.000751566	1.32e-05	1.63613	0.0030228	0.0478502	0.0429974	0.0857751	0.162671
O89103	Cd93	Complement component C1q receptor (C1q/MBL/SPA receptor) (C1qR(p)) (C1qRp) (Cell surface antigen AA4) (Complement component 1 q subcomponent receptor 1) (Lymphocyte antigen 68) (Ly-68) (CD antigen CD93)	#N/A	#N/A	1.34239	0.0282692	0.178692	-1.32659	1.23674	-0.114912	0.0577115	-0.725799	-0.828819	0.730862	0.555225	-0.287084	0.186233	0.171483	0.657063	0.431956	1	0.450323	1	1
P00687	Amy1	Alpha-amylase 1 (EC 3.2.1.1) (1,4-alpha-D-glucan glucanohydrolase 1) (Salivary and hepatic alpha-amylase)	#N/A	#N/A	-0.850842	-0.694047	-1.49203	-1.66278	-0.518552	-1.15109	-1.24999	-2.0457	-0.996835	-1.01864	-0.470031	-1.28874	0.0827929	0.0733474	0.496545	0.304743	1	0.269301	1	0.980327
P00920	Ca2	Carbonic anhydrase 2 (EC 4.2.1.1) (Carbonate dehydratase II) (Carbonic anhydrase II) (CA-II) (Cyanamide hydratase CA2) (EC 4.2.1.69)	#N/A	#N/A	4.99546	-1.48868	-1.79661	-0.0861327	3.73446	-1.52258	-0.223367	0.922856	1.86116	-0.888825	1.24842	0.595476	0.0044592	0.446849	1.00506	0.65806	0.110372	0.211016	1	1
P01027	C3	Complement C3 (HSE-MSF) [Cleaved into: Complement C3 beta chain; C3-beta-c (C3bc); Complement C3 alpha chain; C3a anaphylatoxin; Acylation stimulating protein (ASP) (C3adesArg); Complement C3b alpha' chain; Complement C3c alpha' chain fragment 1; Complement C3dg fragment; Complement C3g fragment; Complement C3d fragment; Complement C3f fragment; Complement C3c alpha' chain fragment 2]	#N/A	#N/A	-0.8387	1.06065	0.88145	-0.0634423	-1.37427	0.931847	0.636023	0.401911	0.306781	0.149221	-1.52178	1.7143	0.316644	0.622309	-0.302155	0.789523	1	0.718962	1	1
P01029	C4b	Complement C4-B [Cleaved into: Complement C4 beta chain; Complement C4 alpha chain; C4a anaphylatoxin; Complement C4 gamma chain]	#N/A	#N/A	2.85006	2.32521	4.97493	2.19964	1.56514	2.06819	4.19732	3.32197	2.62017	1.75688	0.331724	4.49241	0.643083	0.203371	-1.05539	0.455914	1	1	1	1
P01592	Jchain	Immunoglobulin J chain	#N/A	#N/A	1.01834	0.702836	0.405327	0.0986599	1.37967	0.447346	0.803934	1.15627	0.392125	-0.329268	1.12759	1.15742	0.454797	0.544699	-0.189693	0.731589	1	1	1	1
P01837	Igkc	Immunoglobulin kappa constant (Ig kappa chain C region MOPC 21)	#N/A	#N/A	-2.90453	0.338368	-3.50529	-1.20833	0.837435	0.844915	-0.05685	0.552176	-1.31591	-1.39418	2.33819	-0.32661	0.91227	0.822975	-0.231197	0.903891	1	1	1	1
P01843	NA	Ig lambda-1 chain C region	#N/A	#N/A	0.0421321	0.117044	-0.21177	-0.648959	-0.391895	0.125012	-0.111526	-0.0837124	-0.944977	-0.527621	0.163728	-0.462773	0.469538	0.86405	-0.0375489	0.911832	1	1	1	1
P01872	Ighm	Immunoglobulin heavy constant mu [Cleaved into: Mu' chain (55 kDa mu' chain)]	#N/A	#N/A	-2.40636	0.156817	-3.81358	-1.22953	0.0956619	0.261769	0.413748	-0.111166	-1.3852	-1.43212	1.11072	-0.647797	0.916532	0.933443	-0.0719731	0.965049	1	1	1	1
P01887	B2m	Beta-2-microglobulin	#N/A	#N/A	-0.456742	1.51732	2.72335	0.197369	0.603021	1.29238	1.52362	1.2847	1.52769	0.428328	2.22644	3.2776	0.320465	0.0886379	-1.05351	0.31595	0.832309	0.935861	1	1
P01898	H2-Q10	H-2 class I histocompatibility antigen, Q10 alpha chain	#N/A	#N/A	0.0227263	0.384073	0.474045	0.12194	1.54631	0.21627	0.812479	-0.162766	1.36629	-0.588896	0.701558	0.57452	0.177014	0.852458	0.0708336	0.907965	1	0.667415	1	1
P01942	Hba	Hemoglobin subunit alpha (Alpha-globin) (Hemoglobin alpha chain) [Cleaved into: Hemopressin]	#N/A	#N/A	7.27294	-3.13737	-0.671759	0.0199609	5.6315	-2.90426	-0.175481	1.12965	5.23372	-2.2211	1.03297	0.801798	5.78e-06	0.548911	1.28972	0.735092	0.0079921	0.00827898	0.114059	0.144574
P02088	Hbb-b1	Hemoglobin subunit beta-1 (Beta-1-globin) (Hemoglobin beta-1 chain) (Hemoglobin beta-major chain)	#N/A	#N/A	8.21067	-3.54768	-0.758259	-0.0202088	6.16199	-3.28208	-0.104672	0.959783	7.18586	-3.4934	1.30472	0.791411	1.31e-06	0.557812	1.51043	0.744834	0.0079921	0.00827898	0.0573836	0.0983061
P02089	Hbb-b2	Hemoglobin subunit beta-2 (Beta-2-globin) (Hemoglobin beta-2 chain) (Hemoglobin beta-minor chain)	#N/A	#N/A	7.99999	-3.31389	-0.860022	-0.119048	6.44161	-3.3058	0.0314934	1.19822	7.75134	-4.29123	1.86022	1.09691	3.93e-06	0.614435	1.3457	0.784073	0.0079921	0.00827898	0.0696092	0.112932
P02469	Lamb1	Laminin subunit beta-1 (Laminin B1 chain) (Laminin-1 subunit beta) (Laminin-10 subunit beta) (Laminin-12 subunit beta) (Laminin-2 subunit beta) (Laminin-6 subunit beta) (Laminin-8 subunit beta)	#N/A	#N/A	0.582632	0.834831	-0.177	-0.593829	0.554213	0.717966	0.367132	-1.19336	-0.958961	1.11429	-0.14842	0.564067	0.183362	0.122143	0.671064	0.377982	1	1	1	0.933998
P02535	Krt10	Keratin, type I cytoskeletal 10 (56 kDa cytokeratin) (Cytokeratin-10) (CK-10) (Keratin, type I cytoskeletal 59 kDa) (Keratin-10) (K10)	#N/A	#N/A	4.12879	0.144227	0.162905	0.595555	7.89034	1.98448	2.63485	-0.126391	1.54475	-0.18859	4.79042	-1.78067	0.0890077	0.347423	1.53789	0.573397	1	0.290555	1	1
P03953	Cfd	Complement factor D (EC 3.4.21.46) (28 kDa adipocyte protein) (Adipsin) (C3 convertase activator) (Properdin factor D)	#N/A	#N/A	-0.411908	0.315746	-0.27494	-0.943853	-0.471143	0.076159	-0.0953355	-0.599481	-0.602212	-0.725516	0.685732	-1.5579	0.0607853	0.662206	0.161151	0.814637	1	0.851595	1	0.933998
P04104	Krt1	Keratin, type II cytoskeletal 1 (67 kDa cytokeratin) (Cytokeratin-1) (CK-1) (Keratin-1) (K1) (Type-II keratin Kb1)	#N/A	#N/A	3.14847	-0.330645	-0.201529	-0.341137	5.7614	1.08529	0.481728	-0.923386	0.175955	0.686464	3.3259	-2.57529	0.101925	0.176167	1.79344	0.431956	1	0.269301	1	1
P04117	Fabp4	Fatty acid-binding protein, adipocyte (3T3-L1 lipid-binding protein) (Adipocyte lipid-binding protein) (ALBP) (Adipocyte-type fatty acid-binding protein) (A-FABP) (AFABP) (Fatty acid-binding protein 4) (Myelin P2 protein homolog) (P15) (P2 adipocyte protein) (Protein 422)	#N/A	#N/A	1.46296	0.155765	1.2936	-0.472876	1.37509	0.642988	0.875326	0.374	2.09982	-0.098674	0.122588	2.32755	0.281628	0.732564	0.186293	0.849403	1	0.914865	1	1
P04186	Cfb	Complement factor B (EC 3.4.21.47) (C3/C5 convertase) [Cleaved into: Complement factor B Ba fragment; Complement factor B Bb fragment]	#N/A	#N/A	1.14941	1.15989	0.63811	-0.0830856	-0.0102268	1.16246	0.529139	0.205552	0.789171	0.318652	0.416985	1.41935	0.839356	0.42931	0.240551	0.644961	1	1	1	1
P04247	Mb	Myoglobin (Nitrite reductase MB) (EC 1.7.-.-) (Pseudoperoxidase MB) (EC 1.11.1.-)	#N/A	#N/A	3.36477	0.983185	2.25014	-0.0811055	2.41208	1.00746	3.98565	-0.476787	6.22879	-0.428323	4.21953	3.06684	0.0515624	0.938074	0.100618	0.967653	1	0.370642	0.750369	1
P04939	Mup3	Major urinary protein 3 (MUP 3) (Non-group 1/group 2 MUP15)	0.6	TRUE	1.01685	0.271475	1.3654	0.0720931	1.25787	-0.213156	1.11066	0.00568134	1.12721	-0.571866	1.86085	1.02669	0.00484563	0.349118	-0.425498	0.573397	1	0.461242	0.0852031	1
P05017-2	NA	NA	#N/A	#N/A	1.4436	0.935426	0.792383	0.171548	0.311641	0.193174	0.867793	1.19968	0.823739	0.478839	1.30395	0.350823	0.58249	0.759001	-0.0832921	0.859574	1	1	1	1
P05064	Aldoa	Fructose-bisphosphate aldolase A (EC 4.1.2.13) (Aldolase 1) (Muscle-type aldolase)	0.373134	FALSE	2.78426	1.75027	1.89006	0.63441	3.21878	1.34294	1.69303	0.762235	2.27909	2.64956	0.68137	1.64751	0.0327329	0.0132151	1.11938	0.151313	0.371475	0.15524	1	1
P05201	Got1	Aspartate aminotransferase, cytoplasmic (cAspAT) (EC 2.6.1.1) (EC 2.6.1.3) (Cysteine aminotransferase, cytoplasmic) (Cysteine transaminase, cytoplasmic) (cCAT) (Glutamate oxaloacetate transaminase 1) (Transaminase A)	#N/A	#N/A	2.14771	0.206937	0.610703	-0.171437	1.32958	0.0501642	0.742573	-0.606749	-0.0245147	0.723997	0.829546	-0.687776	0.0482838	0.199822	0.619503	0.454474	1	0.187596	1	1
P05213	Tuba1b	Tubulin alpha-1B chain (EC 3.6.5.-) (Alpha-tubulin 2) (Alpha-tubulin isotype M-alpha-2) (Tubulin alpha-2 chain) [Cleaved into: Detyrosinated tubulin alpha-1B chain]	#N/A	#N/A	2.5105	-0.103904	2.21884	-0.47843	5.75238	-0.555512	0.909875	0.325273	1.69876	0.212839	3.05179	0.411177	0.0258221	0.653376	0.512754	0.806593	1	0.214746	0.843243	1
P05366	Saa1	Serum amyloid A-1 protein	#N/A	#N/A	2.71243	7.15858	4.75184	4.91298	3.14156	7.1634	3.94238	6.89471	2.64695	5.80719	7.89618	11.6544	0.0822045	0.225234	-1.90374	0.462587	1	0.262674	1	1
P05367	Saa2	Serum amyloid A-2 protein [Cleaved into: Amyloid protein A]	#N/A	#N/A	1.3755	8.2326	3.58	4.46567	5.3163	5.32203	2.28608	4.22484	0.0227165	4.30783	3.89656	6.63006	0.140191	0.951688	-0.0843687	0.972248	1	0.659051	1	1
P06151	Ldha	L-lactate dehydrogenase A chain (LDH-A) (EC 1.1.1.27) (LDH muscle subunit) (LDH-M)	0.402985	FALSE	4.45718	0.694627	0.626566	0.149418	3.60106	0.240984	0.916704	0.591605	2.74342	1.3685	1.07009	0.647865	0.000339424	0.0783982	1.51725	0.304743	0.0332427	0.0168885	1	1
P06683	C9	Complement component C9	#N/A	#N/A	1.1869	3.09946	3.30555	2.55825	0.682143	2.72029	2.60655	3.38076	3.22139	2.45003	0.452441	3.71905	0.365278	0.506899	-0.443733	0.699277	1	0.700618	1	1
P06684	C5	Complement C5 (Hemolytic complement) [Cleaved into: Complement C5 beta chain; Complement C5 alpha chain; C5a anaphylatoxin; Complement C5 alpha' chain]	#N/A	#N/A	0.941351	1.86164	2.6267	1.50382	0.157091	1.50211	2.38852	2.1048	2.50752	1.25289	-0.165721	3.37242	0.65902	0.33894	-0.601323	0.573397	1	0.935861	1	1
P06728	Apoa4	Apolipoprotein A-IV (Apo-AIV) (ApoA-IV) (Apolipoprotein A4)	#N/A	#N/A	-0.886568	-0.284028	-1.21658	-1.02346	-0.468263	-0.71444	-0.915402	-0.424307	-0.510031	-1.53517	0.695992	-0.50004	0.915136	0.626112	-0.169116	0.78997	1	1	1	1
P06745	Gpi	Glucose-6-phosphate isomerase (GPI) (EC 5.3.1.9) (Autocrine motility factor) (AMF) (Neuroleukin) (NLK) (Phosphoglucose isomerase) (PGI) (Phosphohexose isomerase) (PHI)	#N/A	#N/A	3.1586	1.93333	0.139289	-0.303975	1.76642	2.14384	0.101103	0.173904	1.85943	2.60247	0.716154	0.879207	0.00199046	5e-05	1.95974	0.00763333	0.0892691	0.0785369	0.126455	0.206788
P06801	Me1	NADP-dependent malic enzyme (NADP-ME) (EC 1.1.1.40) (Malic enzyme 1)	#N/A	#N/A	1.03741	-0.875057	-0.361732	-0.631271	0.441104	-1.21891	0.923461	0.234094	-0.807521	0.212205	-0.321704	-0.332694	0.532809	0.787339	-0.120154	0.879515	1	1	1	1
P06909	Cfh	Complement factor H (Protein beta-1-H)	#N/A	#N/A	1.24266	2.27453	0.965188	0.250082	0.490844	2.38677	0.798263	0.822078	2.48021	1.0996	1.67844	2.70218	0.747295	0.369569	0.45973	0.587717	1	1	1	1
P07141	Csf1	Macrophage colony-stimulating factor 1 (CSF-1) (MCSF) (Proteoglycan macrophage colony-stimulating factor) (PG-M-CSF) [Cleaved into: Processed macrophage colony-stimulating factor 1; Macrophage colony-stimulating factor 1 43 kDa subunit]	#N/A	#N/A	0.750074	0.828933	-0.0263305	-0.085108	1.64323	0.104932	0.215504	-0.0839958	-0.632923	0.529963	0.488641	0.19011	0.67093	0.243637	0.420898	0.479149	1	0.971787	1	1
P07309	Ttr	Transthyretin (Prealbumin)	#N/A	#N/A	-3.26865	-0.899111	-7.14754	-5.61336	-0.282325	-1.22806	-3.10169	-6.01355	-4.61885	-1.5418	-0.102315	-3.73443	0.252612	0.095092	2.31235	0.325016	1	0.914865	1	1
P07310	Ckm	Creatine kinase M-type (EC 2.7.3.2) (Creatine kinase M chain) (Creatine phosphokinase M-type) (CPK-M) (M-CK)	0.0447761	FALSE	1.83227	-0.497144	3.74753	-2.55772	1.42717	0.0803619	2.61822	-2.25008	1.80408	-1.0195	1.20483	0.216107	0.00459594	0.928217	0.108058	0.965049	1	0.135661	0.260524	1
P07356	Anxa2	Annexin A2 (Annexin II) (Annexin-2) (Calpactin I heavy chain) (Calpactin-1 heavy chain) (Chromobindin-8) (Lipocortin II) (Placental anticoagulant protein IV) (PAP-IV) (Protein I) (p36)	#N/A	#N/A	3.23694	0.615943	1.11304	0.349006	6.0576	1.07339	0.346519	0.252799	0.391103	1.55875	3.41134	0.871885	0.281679	0.309536	1.09819	0.547364	1	0.58123	1	1
P07361	Orm2	Alpha-1-acid glycoprotein 2 (AGP 2) (Orosomucoid-2) (OMD 2)	#N/A	#N/A	5.3877	5.93947	12.387	3.02019	6.41485	4.89981	3.44755	2.85258	-0.279865	8.04088	6.10522	7.6019	0.577751	0.670839	-0.835266	0.817786	1	1	1	1
P07724	Alb	Albumin	#N/A	#N/A	-1.38359	-0.0891663	-0.825186	-0.660477	1.75896	-0.997757	-0.25109	1.59037	3.08074	-1.01261	0.896104	-0.734202	0.490879	0.797526	0.223512	0.88657	1	1	1	1
P07743	Bpifa2	BPI fold-containing family A member 2 (Parotid secretory protein) (PSP)	0.0384615	FALSE	-3.38667	-1.89199	-6.08852	-4.01734	-1.24172	-2.0164	-4.40458	-4.35147	-3.22747	-2.77741	-3.37905	-2.12788	0.113749	0.0307722	1.63786	0.220456	0.664482	1	0.601595	1
P07758	Serpina1a	Alpha-1-antitrypsin 1-1 (AAT) (Alpha-1 protease inhibitor 1) (Alpha-1-antiproteinase) (Serine protease inhibitor 1-1) (Serine protease inhibitor A1a) (Serpin A1a)	#N/A	#N/A	-1.7192	0.431577	-2.62048	-0.734231	-2.0838	0.835182	-2.16531	-0.214116	-0.287271	-0.795405	-0.0322792	-1.6976	0.227781	0.343477	0.640852	0.573397	1	1	0.867942	1
P07759	Serpina3k	Serine protease inhibitor A3K (Serpin A3K) (Contrapsin) (SPI-2)	0.8	TRUE	-2.63004	-0.130625	-4.80298	-2.38034	-2.60032	0.0642643	-3.97125	-2.38322	-1.72777	-0.959374	-2.99648	-4.6289	0.00554129	0.00747622	2.19655	0.107003	0.645925	0.972096	0.0798679	0.332177
P07901	Hsp90aa1	Heat shock protein HSP 90-alpha (EC 3.6.4.10) (Heat shock 86 kDa) (HSP 86) (HSP86) (Tumor-specific transplantation 86 kDa antigen) (TSTA)	0.462687	FALSE	3.92878	2.25267	0.912258	0.256189	6.15063	1.58174	0.679188	0.566015	1.49817	2.73958	0.670947	2.08469	0.0645441	0.0290795	2.16371	0.220456	0.307679	0.323597	1	1
P08071	Ltf	Lactotransferrin (Lactoferrin) (EC 3.4.21.-)	0.5	TRUE	3.78837	5.27197	1.40566	0.348784	1.73484	4.34829	0.932248	0.369341	1.79905	4.28433	0.849109	1.28529	0.000552502	0.0051922	2.67273	0.0887792	0.569395	0.242126	0.0573836	0.0983061
P08113	Hsp90b1	Endoplasmin (94 kDa glucose-regulated protein) (GRP-94) (Endoplasmic reticulum resident protein 99) (ERp99) (Heat shock protein 90 kDa beta member 1) (Polymorphic tumor rejection antigen 1) (Tumor rejection antigen gp96)	0.313433	FALSE	3.46211	1.07256	0.555307	0.253839	3.60151	0.8397	-0.0660168	-0.151313	0.865794	1.46067	0.150715	1.57029	0.0493645	0.0373243	1.49825	0.237424	0.234749	0.306585	1	1
P08121	Col3a1	Collagen alpha-1(III) chain	0.666667	TRUE	1.4626	-0.778542	2.50396	-0.546584	1.49599	-0.31858	2.79604	-0.0497212	0.623522	-0.360659	2.0096	0.381527	9.7e-05	0.272362	-0.828414	0.510008	0.154285	0.140448	0.0129892	1
P08226	Apoe	Apolipoprotein E (Apo-E)	1	TRUE	-0.393871	0.372798	0.569591	0.34797	-0.579003	0.3067	0.804545	0.52745	-0.940555	-0.777106	-0.616016	0.554675	0.127115	0.0451279	-0.699876	0.245223	0.719206	0.34759	1	1
P08228	Sod1	Superoxide dismutase [Cu-Zn] (EC 1.15.1.1)	#N/A	#N/A	4.87175	0.451329	1.32214	0.337157	4.47397	0.44884	0.0819355	2.7418	2.85251	0.631259	2.40676	1.63689	0.011639	0.389182	0.867161	0.606277	0.197049	0.234504	1	1
P08607	C4bpa	C4b-binding protein (C4bp)	#N/A	#N/A	-0.273582	1.15707	0.552073	-0.0520329	0.48938	0.707003	-0.0455729	0.230049	2.43557	-0.439858	1.52238	1.85251	0.970347	0.996148	0.00269627	0.997011	1	1	1	1
P08730	Krt13	Keratin, type I cytoskeletal 13 (47 kDa cytokeratin) (Cytokeratin-13) (CK-13) (Keratin-13) (K13)	#N/A	#N/A	4.31231	-0.163266	0.137564	0.494075	8.58459	1.68211	1.80243	-0.430181	3.18672	-2.65652	6.37045	0.42175	0.0671166	0.600625	1.02498	0.779281	1	0.346682	1	1
P08905	Lyz2	Lysozyme C-2 (EC 3.2.1.17) (1,4-beta-N-acetylmuramidase C) (Lysozyme C type M)	#N/A	#N/A	3.09396	2.26984	2.61469	0.154124	1.95966	1.90717	2.18371	0.342866	1.77919	1.59602	1.16534	1.39945	0.0532885	0.12118	0.790941	0.377885	1	0.214879	1	0.933998
P09055	Itgb1	Integrin beta-1 (Fibronectin receptor subunit beta) (VLA-4 subunit beta) (CD antigen CD29)	#N/A	#N/A	0.0685437	-0.134657	-0.609736	-1.01704	-0.485375	-0.113621	-0.19641	-1.00226	-0.831061	-0.0135424	-0.6656	-0.715411	0.039	0.0365868	0.449457	0.236734	1	0.501083	1	0.418754
P09103	P4hb	Protein disulfide-isomerase (PDI) (EC 5.3.4.1) (Cellular thyroid hormone-binding protein) (Endoplasmic reticulum resident protein 59) (ER protein 59) (ERp59) (Prolyl 4-hydroxylase subunit beta) (p55)	#N/A	#N/A	2.94797	0.743047	0.123418	0.262852	5.28148	0.740888	0.187806	-0.233516	0.552022	1.7663	0.830788	0.604331	0.0978834	0.0724353	1.70934	0.304743	0.507127	0.33656	1	1
P09411	Pgk1	Phosphoglycerate kinase 1 (EC 2.7.2.3)	0.537313	TRUE	4.97349	-0.613962	0.724683	-0.1109	3.65963	0.410788	-0.0807084	-0.197859	2.36809	0.534416	1.13462	1.17712	0.00324588	0.166564	1.44758	0.428866	0.0934642	0.0694437	1	1
P09470	Ace	Angiotensin-converting enzyme (ACE) (EC 3.4.15.1) (Dipeptidyl carboxypeptidase I) (Kininase II) (CD antigen CD143) [Cleaved into: Angiotensin-converting enzyme, soluble form]	#N/A	#N/A	0.230018	0.790922	-0.122685	-0.670525	-0.399542	0.498386	0.217771	-0.458391	-0.346556	0.928848	0.393687	-0.0816673	0.00605273	0.185565	0.403981	0.436328	1	1	0.682043	0.162671
P09581	Csf1r	Macrophage colony-stimulating factor 1 receptor (CSF-1 receptor) (CSF-1-R) (CSF-1R) (M-CSF-R) (EC 2.7.10.1) (Proto-oncogene c-Fms) (CD antigen CD115)	#N/A	#N/A	0.140061	0.510047	0.400484	-0.692794	-0.0894079	0.475389	0.172148	-0.573545	0.512542	-0.462497	1.18467	-0.526603	0.044282	0.598202	0.186963	0.778342	1	0.452052	1	1
P09803	Cdh1	Cadherin-1 (ARC-1) (Epithelial cadherin) (E-cadherin) (Uvomorulin) (CD antigen CD324) [Cleaved into: E-Cad/CTF1; E-Cad/CTF2; E-Cad/CTF3]	#N/A	#N/A	1.42356	-0.791395	-0.155767	-0.661382	0.247577	-0.0435111	-0.668007	-0.0432407	-0.753204	-0.243397	0.303555	-1.54192	0.412496	0.333002	0.4344	0.573397	1	0.700618	1	1
P0DP27	Calm2	Calmodulin-2	#N/A	#N/A	2.65919	0.698704	1.37397	0.352141	8.21772	-0.520138	1.21875	0.951945	3.71106	-0.032777	3.35611	1.55312	0.0335379	0.504577	0.987955	0.699277	0.70033	0.269301	1	1
P10107	Anxa1	Annexin A1 (Annexin I) (Annexin-1) (Calpactin II) (Calpactin-2) (Chromobindin-9) (Lipocortin I) (Phospholipase A2 inhibitory protein) (p35) [Cleaved into: Annexin Ac2-26]	#N/A	#N/A	2.53066	-0.0257152	1.20307	0.0170185	6.52847	-0.118878	0.864338	-0.0635093	0.386243	1.40628	2.32645	0.693611	0.204165	0.4203	0.944347	0.639527	1	0.523506	1	1
P10126	Eef1a1	Elongation factor 1-alpha 1 (EF-1-alpha-1) (EC 3.6.5.-) (Elongation factor Tu) (EF-Tu) (Eukaryotic elongation factor 1 A-1) (eEF1A-1)	#N/A	#N/A	3.28427	-0.302538	0.341055	0.156101	6.39893	-0.119512	-0.599063	-0.393308	2.25049	-0.389231	1.90094	0.724944	0.013163	0.243759	1.49862	0.479149	0.227781	0.153474	1	1
P10493	Nid1	Nidogen-1 (NID-1) (Entactin)	#N/A	#N/A	-0.374841	0.497972	-0.710625	-0.59171	-0.516437	-0.986158	-1.38236	-1.3267	-0.969598	-0.895923	-0.108318	-1.17898	0.68139	0.294297	0.342286	0.534872	1	1	1	1
P10605	Ctsb	Cathepsin B (EC 3.4.22.1) (Cathepsin B1) [Cleaved into: Cathepsin B light chain; Cathepsin B heavy chain]	#N/A	#N/A	0.72644	1.33236	0.953417	-0.295287	-0.231807	1.27064	0.470749	0.69457	0.315272	0.51452	1.1455	1.3231	0.400856	0.861504	-0.0607697	0.911245	1	1	1	1
P10639	Txn	Thioredoxin (Trx) (ATL-derived factor) (ADF)	#N/A	#N/A	5.48405	-0.507754	0.467204	0.216935	4.73716	0.368623	-0.0598477	0.969809	1.80303	0.106636	2.16064	1.7899	0.0174764	0.364301	1.07452	0.582956	0.246505	0.242126	1	1
P10649	Gstm1	Glutathione S-transferase Mu 1 (EC 2.5.1.18) (GST 1-1) (GST class-mu 1) (Glutathione S-transferase GT8.7) (pmGT10)	#N/A	#N/A	3.08894	1.16549	0.873567	0.261476	2.52144	4.95799	2.68155	-0.650906	2.63084	-0.0311048	1.52185	1.63743	0.350713	0.148234	1.33477	0.411168	1	0.645931	1	1
P10810	Cd14	Monocyte differentiation antigen CD14 (Myeloid cell-specific leucine-rich glycoprotein) (CD antigen CD14)	#N/A	#N/A	0.279228	0.455048	1.09657	-0.422171	1.01654	0.517643	0.879761	0.515974	0.010135	0.720706	0.446073	0.16852	0.238146	0.845848	0.0524301	0.907965	1	1	1	1
P10852	Slc3a2	Amino acid transporter heavy chain SLC3A2 (4F2 cell-surface antigen heavy chain) (4F2hc) (Solute carrier family 3 member 2) (CD antigen CD98)	#N/A	#N/A	-0.586685	-0.237564	-1.26413	-0.410152	0.34765	-0.000893157	0.160822	-0.103072	-0.792391	-0.12017	-0.0414128	-0.296772	0.919845	0.729578	0.0941112	0.849403	1	1	1	1
P10923	Spp1	Osteopontin (2AR) (Bone sialoprotein 1) (Calcium oxalate crystal growth inhibitor protein) (Early T-lymphocyte activation 1 protein) (Minopontin) (Secreted phosphoprotein 1) (SPP-1)	0.666667	TRUE	1.39992	2.44518	-0.0562908	-0.430005	0.27429	2.83377	-1.22674	-0.533551	-0.774418	3.58483	-0.283787	0.113255	0.00115462	0.0284215	2.03011	0.220456	1	1	0.0573836	0.119177
P11087	Col1a1	Collagen alpha-1(I) chain (Alpha-1 type I collagen)	0.761905	TRUE	0.335144	-0.820104	2.03589	-0.641643	0.96061	-0.378382	0.668302	0.150209	0.388707	-1.01824	1.71142	0.0018635	0.00251942	0.192393	-0.743051	0.442908	0.589084	0.661101	0.0573836	1
P11276	Fn1	Fibronectin (FN) [Cleaved into: Anastellin]	#N/A	#N/A	-0.700357	1.0261	0.37689	0.367646	-0.442848	0.668981	0.40684	0.883893	0.296392	0.686386	-1.62161	1.75428	0.122444	0.84758	-0.105547	0.907965	1	0.523506	1	1
P11352	Gpx1	Glutathione peroxidase 1 (GPx-1) (GSHPx-1) (EC 1.11.1.9) (Cellular glutathione peroxidase) (Phospholipid-hydroperoxide glutathione peroxidase GPX1) (EC 1.11.1.12) (Selenium-dependent glutathione peroxidase 1)	#N/A	#N/A	5.00397	-0.357968	0.189661	0.0522803	2.68379	-0.036683	-0.118569	0.773159	1.04249	0.21119	0.950348	0.53214	0.0323112	0.281981	1.02796	0.522863	0.300045	0.287731	1	1
P11404	Fabp3	Fatty acid-binding protein, heart (Fatty acid-binding protein 3) (Heart-type fatty acid-binding protein) (H-FABP) (Mammary-derived growth inhibitor) (MDGI)	#N/A	#N/A	2.0609	1.07981	5.15688	-0.768323	1.94454	0.911416	4.07288	-0.182246	2.70669	0.461364	1.87591	1.36876	0.0125283	0.710009	-0.39319	0.838281	0.969445	0.382198	0.288808	1
P11438	Lamp1	Lysosome-associated membrane glycoprotein 1 (LAMP-1) (Lysosome-associated membrane protein 1) (120 kDa lysosomal membrane glycoprotein) (CD107 antigen-like family member A) (LGP-120) (Lysosomal membrane glycoprotein A) (LGP-A) (P2B) (CD antigen CD107a)	#N/A	#N/A	2.26312	-0.109634	-0.240945	-0.787856	2.0037	-0.577262	-0.161195	-0.623198	-1.2152	0.16044	1.45013	-0.550112	0.345217	0.414042	0.573057	0.634217	1	0.659051	1	1
P11499	Hsp90ab1	Heat shock protein HSP 90-beta (Heat shock 84 kDa) (HSP 84) (HSP84) (Tumor-specific transplantation 84 kDa antigen) (TSTA)	0.492537	FALSE	5.5968	-1.06749	0.0424062	-0.271426	5.12936	0.337064	-0.194253	-0.744672	3.34887	0.294349	0.427292	-0.423481	7.79e-05	0.083479	2.46718	0.307765	0.0149539	0.00827898	1	1
P11589	Mup2	Major urinary protein 2 (MUP 2)	0.1	FALSE	0.723226	-0.0353885	1.71243	1.65187	0.71435	0.00967782	0.957939	3.03716	2.40313	-0.822303	2.21742	2.56632	0.0104167	0.0202767	-1.52507	0.195855	1	0.615077	0.340132	0.191842
P11627	L1cam	Neural cell adhesion molecule L1 (N-CAM-L1) (NCAM-L1) (CD antigen CD171)	#N/A	#N/A	-0.468836	0.1019	-1.47403	-0.4057	-0.109557	-0.234041	-0.955298	-0.389022	-0.802378	-0.108422	0.00520833	-0.863272	0.313994	0.138991	0.41013	0.405323	1	1	0.951612	1
P11680	Cfp	Properdin (Complement factor P)	#N/A	#N/A	-0.514429	0.855757	-0.792987	-0.23922	0.135896	0.645391	0.0341754	0.792875	2.17948	0.410779	1.50042	1.44297	0.950673	0.765876	0.162439	0.863969	1	1	1	1
P11859	Agt	Angiotensinogen (Serpin A8) [Cleaved into: Angiotensin-1 (Angiotensin 1-10) (Angiotensin I) (Ang I); Angiotensin-2 (Angiotensin 1-8) (Angiotensin II) (Ang II); Angiotensin-3 (Angiotensin 2-8) (Angiotensin III) (Ang III) (Des-Asp[1]-angiotensin II); Angiotensin-4 (Angiotensin 3-8) (Angiotensin IV) (Ang IV); Angiotensin 1-9; Angiotensin 1-7; Angiotensin 1-5; Angiotensin 1-4]	#N/A	#N/A	-0.49941	-0.517499	-0.172931	-1.37917	-0.589062	-0.900166	0.0104513	-0.993519	-0.674384	-0.902249	-0.818012	-0.745946	0.0881311	0.990683	0.00272661	0.995028	1	0.655009	1	1
P12246	Apcs	Serum amyloid P-component (SAP)	#N/A	#N/A	3.3026	4.34511	5.70467	3.17138	1.86928	4.4024	4.30258	4.86992	3.65214	3.25001	3.71188	5.92097	0.235122	0.079861	-1.14331	0.304743	0.832309	0.581523	1	1
P13020	Gsn	Gelsolin (Actin-depolymerizing factor) (ADF) (Brevin)	#N/A	#N/A	-0.929056	-1.33418	-1.36272	-2.1571	-1.07912	-1.78516	-1.30505	-2.0934	-1.19116	-2.42724	-1.9648	-1.8282	0.0419723	0.261703	0.327558	0.499417	0.99883	0.187596	1	1
P13595	Ncam1	Neural cell adhesion molecule 1 (N-CAM-1) (NCAM-1) (CD antigen CD56)	#N/A	#N/A	0.287338	-0.201764	-0.120462	-1.0944	0.0565789	-0.558361	-0.280346	-0.991894	-0.307249	-0.27428	0.0997145	-0.249233	0.0538908	0.273934	0.273147	0.510008	1	0.214879	1	1
P13597	Icam1	Intercellular adhesion molecule 1 (ICAM-1) (MALA-2) (MyD10) (CD antigen CD54)	#N/A	#N/A	0.920629	0.843204	0.159654	-0.582249	1.61161	0.345162	-0.0744048	0.163838	-0.0744221	0.438104	0.498264	0.157983	0.227796	0.0538547	0.626867	0.262399	1	0.523458	1	1
P13634	Ca1	Carbonic anhydrase 1 (EC 4.2.1.1) (Carbonate dehydratase I) (Carbonic anhydrase I) (CA-I) (Cyanamide hydratase CA1) (EC 4.2.1.69)	#N/A	#N/A	6.50597	-1.34211	0.428922	0.748098	4.18687	-0.597956	0.601346	1.10222	3.88837	-0.425331	1.84822	1.15126	0.000264819	0.464289	1.05596	0.671858	0.0397832	0.0410404	0.67875	0.918032
P14106	C1qb	Complement C1q subcomponent subunit B	#N/A	#N/A	0.161683	-0.183654	-0.306859	0.34348	0.501694	-1.45029	1.74232	0.642196	1.86253	-1.12805	0.63555	-0.0797204	0.0859735	0.374156	-0.53551	0.58935	1	1	0.660635	1
P14152	Mdh1	Malate dehydrogenase, cytoplasmic (EC 1.1.1.37) (Aromatic alpha-keto acid reductase) (KAR) (EC 1.1.1.96) (Cytosolic malate dehydrogenase)	0.9375	TRUE	3.62005	-0.130221	2.51991	-1.08143	3.42483	-0.0585722	2.21015	-1.44727	3.19665	0.168626	2.22585	0.993079	0.00027797	0.464709	0.800179	0.671858	0.803626	0.0168885	0.134452	1
P14211	Calr	Calreticulin (CRP55) (Calregulin) (Endoplasmic reticulum resident protein 60) (ERp60) (HACBP)	0.522388	TRUE	1.83911	1.55822	0.725583	0.12338	0.907248	2.29347	1.05036	0.281839	2.59799	0.930705	1.16845	1.00944	0.098976	0.0197661	0.96128	0.195855	1	0.33656	1	1
P14847	Crp	C-reactive protein	#N/A	#N/A	-0.601001	0.465784	0.398921	-0.0333014	-1.10688	-0.1484	-0.0665299	0.290337	-0.234042	-0.385555	-0.573166	0.54401	0.134497	0.144648	-0.428394	0.407149	1	0.33656	1	1
P15327	Bpgm	Bisphosphoglycerate mutase (BPGM) (EC 5.4.2.4) (2,3-bisphosphoglycerate mutase, erythrocyte) (2,3-bisphosphoglycerate synthase) (EC 5.4.2.11) (BPG-dependent PGAM)	0.208955	FALSE	7.45921	-2.50387	-1.04334	0.0931057	4.40978	-0.719497	-0.335225	0.584907	3.24303	0.174306	-0.1344	1.20977	0.00204389	0.257454	1.94802	0.497526	0.0549093	0.11207	1	1
P15379	Cd44	CD44 antigen (Extracellular matrix receptor III) (ECMR-III) (GP90 lymphocyte homing/adhesion receptor) (HUTCH-I) (Hermes antigen) (Hyaluronate receptor) (Lymphocyte antigen 24) (Ly-24) (Phagocytic glycoprotein 1) (PGP-1) (Phagocytic glycoprotein I) (PGP-I) (CD antigen CD44)	1	TRUE	2.03607	2.13977	0.682453	-0.22272	0.576613	2.25383	0.650262	-0.145753	0.374513	2.00559	0.110379	1.34177	0.0360425	0.0230779	1.16167	0.203263	1	0.935861	0.396888	0.482694
P15532	Nme1	Nucleoside diphosphate kinase A (NDK A) (NDP kinase A) (EC 2.7.4.6) (Metastasis inhibition factor NM23) (NDPK-A) (Tumor metastatic process-associated protein) (nm23-M1)	0.119403	FALSE	4.75981	-0.286248	-0.0900387	0.142055	3.6267	-0.129762	-0.294071	0.793497	2.91025	1.07567	0.502125	1.27077	0.000536346	0.120964	1.60535	0.377885	0.023674	0.0429974	1	1
P15535	B4galt1	Beta-1,4-galactosyltransferase 1 (Beta-1,4-GalTase 1) (Beta4Gal-T1) (b4Gal-T1) (EC 2.4.1.-) (Beta-N-acetylglucosaminyl-glycolipid beta-1,4-galactosyltransferase) (Beta-N-acetylglucosaminylglycopeptide beta-1,4-galactosyltransferase) (EC 2.4.1.38) (Lactose synthase A protein) (EC 2.4.1.22) (N-acetyllactosamine synthase) (EC 2.4.1.90) (Nal synthase) (Neolactotriaosylceramide beta-1,4-galactosyltran…	0.047619	FALSE	0.23491	0.678387	-0.0341141	-0.470349	0.179184	0.801234	-0.368306	-0.636389	0.500546	0.586093	-0.963076	0.664206	0.0527858	0.0159772	0.798063	0.170175	0.702429	0.935861	0.352815	0.992349
P16015	Ca3	Carbonic anhydrase 3 (EC 4.2.1.1) (Carbonate dehydratase III) (Carbonic anhydrase III) (CA-III)	#N/A	#N/A	1.83128	-1.09527	1.14297	-1.59528	1.02616	-0.392845	0.80555	-1.25405	1.38058	-1.01347	0.501939	1.11504	0.0247236	0.81877	0.170043	0.901434	1	0.242126	0.673382	1
P16125	Ldhb	L-lactate dehydrogenase B chain (LDH-B) (EC 1.1.1.27) (LDH heart subunit) (LDH-H)	0.358209	FALSE	1.69822	-0.0836866	1.59651	-0.886396	1.79747	-0.0901564	1.6487	-1.3702	2.1239	-0.0101775	1.56572	-0.034069	4.25e-05	0.509057	0.485885	0.700144	1	0.00827898	0.0573836	0.947306
P16294	F9	Coagulation factor IX (EC 3.4.21.22) (Christmas factor) [Cleaved into: Coagulation factor IXa light chain; Coagulation factor IXa heavy chain]	#N/A	#N/A	0.188172	0.798196	0.721635	0.152503	-0.451331	0.41377	0.385497	0.197839	0.311178	-0.135198	0.19005	0.627471	0.544454	0.375743	-0.191701	0.58935	1	1	1	1
P16301	Lcat	Phosphatidylcholine-sterol acyltransferase (EC 2.3.1.43) (1-alkyl-2-acetylglycerophosphocholine esterase) (EC 3.1.1.47) (Lecithin-cholesterol acyltransferase) (Phospholipid-cholesterol acyltransferase) (Platelet-activating factor acetylhydrolase) (PAF acetylhydrolase)	0.269231	FALSE	-0.297018	0.50012	-0.642643	-0.351131	-0.0391695	0.308797	-0.538455	-0.746342	0.74188	-0.424169	-0.817354	0.224643	0.160313	0.0322501	0.610287	0.220456	0.664007	0.97122	0.843243	1
P16406	Enpep	Glutamyl aminopeptidase (EAP) (EC 3.4.11.7) (Aminopeptidase A) (AP-A) (BP-1/6C3 antigen) (CD antigen CD249)	#N/A	#N/A	0.732558	0.0815864	-0.0172106	-0.682503	0.178183	0.0255044	-0.14562	-0.139722	-0.958462	0.176191	-0.19969	-0.970332	0.373104	0.178491	0.39844	0.434299	1	0.851595	1	1
P16675	Ctsa	Lysosomal protective protein (EC 3.4.16.5) (Carboxypeptidase C) (Carboxypeptidase L) (Cathepsin A) (Protective protein cathepsin A) (PPCA) (Protective protein for beta-galactosidase) [Cleaved into: Lysosomal protective protein 32 kDa chain; Lysosomal protective protein 20 kDa chain]	#N/A	#N/A	0.0452566	0.756142	0.742967	-0.0105184	1.00038	0.0989899	-0.120638	-0.261049	0.102296	0.0851403	0.12671	-0.0719752	0.478714	0.239606	0.280452	0.479149	1	0.834983	1	1
P16858	Gapdh	Glyceraldehyde-3-phosphate dehydrogenase (GAPDH) (EC 1.2.1.12) (Peptidyl-cysteine S-nitrosylase GAPDH) (EC 2.6.99.-)	1	TRUE	5.02283	0.066494	0.560141	-0.379526	5.05508	0.378216	1.05241	0.000845311	2.82963	0.360767	1.02069	1.34817	0.000724963	0.144505	1.68505	0.407149	0.0478502	0.0282244	1	1
P16882-2	NA	NA	#N/A	#N/A	0.461108	-0.283302	-0.829161	-1.13411	0.872559	-0.255743	-0.0949837	-0.452273	-0.615072	-0.458067	0.080478	-0.76316	0.16465	0.142593	0.485783	0.407149	1	0.361161	1	1
P17047	Lamp2	Lysosome-associated membrane glycoprotein 2 (LAMP-2) (Lysosome-associated membrane protein 2) (CD107 antigen-like family member B) (Lysosomal membrane glycoprotein type B) (LGP-B) (CD antigen CD107b)	#N/A	#N/A	-1.50047	-1.18075	-0.301539	-1.01465	-1.32508	-1.37265	-0.300919	-1.74943	-3.35889	0.178486	-2.09998	-3.21638	0.339622	0.975518	0.0205931	0.984113	1	1	1	1
P17182	Eno1	Alpha-enolase (EC 4.2.1.11) (2-phospho-D-glycerate hydro-lyase) (Enolase 1) (Non-neural enolase) (NNE)	0.58209	TRUE	3.84822	1.33555	0.106689	0.511242	5.56024	0.846639	0.298377	0.404153	1.45702	2.43664	0.826404	1.69224	0.042908	0.0460462	1.94087	0.245223	0.219	0.283689	1	1
P17742	Ppia	Peptidyl-prolyl cis-trans isomerase A (PPIase A) (EC 5.2.1.8) (Cyclophilin A) (Cyclosporin A-binding protein) (Rotamase A) (SP18) [Cleaved into: Peptidyl-prolyl cis-trans isomerase A, N-terminally processed]	0.402985	FALSE	6.18491	-0.366631	1.41791	0.370909	6.01143	0.216501	0.331568	1.07831	4.41959	-0.162966	1.76597	3.14882	0.00049776	0.353097	1.36489	0.573397	0.0397832	0.0524313	1	1
P17751	Tpi1	Triosephosphate isomerase (TIM) (EC 5.3.1.1) (Methylglyoxal synthase) (EC 4.2.3.3) (Triose-phosphate isomerase)	0.58209	TRUE	4.12829	0.661712	1.95354	-0.320593	4.62903	0.815087	1.07358	0.467315	3.92971	0.782208	2.34716	2.28172	0.00167262	0.222549	1.19055	0.462587	0.124258	0.0416227	1	1
P18242	Ctsd	Cathepsin D (EC 3.4.23.5)	0.149254	FALSE	0.154847	1.48699	-1.51449	-0.418027	0.188673	0.990093	-0.273521	0.104859	-0.382177	0.884774	-0.705419	0.224446	0.00353044	0.0270529	0.984224	0.220456	0.569395	1	0.0573836	0.496921
P18337	Sell	L-selectin (CD62 antigen-like family member L) (Leukocyte adhesion molecule 1) (LAM-1) (Leukocyte-endothelial cell adhesion molecule 1) (LECAM1) (Lymph node homing receptor) (Lymphocyte antigen 22) (Ly-22) (Lymphocyte surface MEL-14 antigen) (CD antigen CD62L)	0.428571	FALSE	0.944244	2.77544	-0.658926	-1.72626	-0.362523	1.9265	-0.305949	-0.834294	-0.516559	2.29766	-0.256082	-1.26579	0.00016404	0.0143502	2.01867	0.160302	1	0.234504	0.0569043	0.057872
P18760	Cfl1	Cofilin-1 (Cofilin, non-muscle isoform)	0.358209	FALSE	4.50876	0.527715	0.532768	0.103506	4.69221	0.949693	0.156949	0.559374	2.17925	0.91751	1.49937	0.707472	0.00289999	0.0770058	1.70262	0.304743	0.073641	0.0524313	1	1
P19221	F2	Prothrombin (EC 3.4.21.5) (Coagulation factor II) [Cleaved into: Activation peptide fragment 1; Activation peptide fragment 2; Thrombin light chain; Thrombin heavy chain]	#N/A	#N/A	-0.850988	0.177461	-0.142586	-0.520174	-1.10896	-0.253955	-0.111032	-0.493462	0.876241	-1.3854	-0.338345	0.683958	0.928361	0.51219	-0.27066	0.702345	1	1	1	1
P20029	Hspa5	Endoplasmic reticulum chaperone BiP (EC 3.6.4.10) (78 kDa glucose-regulated protein) (GRP-78) (Binding-immunoglobulin protein) (BiP) (Heat shock protein 70 family protein 5) (HSP70 family protein 5) (Heat shock protein family A member 5) (Immunoglobulin heavy chain-binding protein)	#N/A	#N/A	0.994376	2.29302	0.208372	0.978125	2.84001	0.950342	0.212288	0.51255	0.357715	1.81823	0.943155	1.37962	0.313839	0.0892457	0.836598	0.31595	1	1	0.994977	1
P20060	Hexb	Beta-hexosaminidase subunit beta (EC 3.2.1.52) (Beta-N-acetylhexosaminidase subunit beta) (Hexosaminidase subunit B) (N-acetyl-beta-glucosaminidase subunit beta)	#N/A	#N/A	-0.299768	-0.169708	-0.151237	-0.604923	-0.132101	-0.0185547	-0.206762	-0.658973	-0.29946	-0.528987	0.176154	-0.354577	0.0832701	0.698437	0.058623	0.833948	1	0.649327	1	1
P20918	Plg	Plasminogen (EC 3.4.21.7) [Cleaved into: Plasmin heavy chain A; Activation peptide; Angiostatin; Plasmin heavy chain A, short form; Plasmin light chain B]	#N/A	#N/A	0.305765	0.553798	0.464992	-0.38203	-0.267136	0.272691	-0.0916455	0.364489	1.05941	-0.577119	0.181285	0.480106	0.920074	0.847109	0.0550353	0.907965	1	1	1	1
P21107-2	NA	NA	#N/A	#N/A	3.56915	0.332284	0.770008	0.0749857	5.72963	0.932331	0.36377	-0.0289205	2.6718	-0.190398	1.89196	1.07429	0.00513699	0.175269	1.48312	0.431956	0.14281	0.0760466	1	1
P21180	C2	Complement C2 (EC 3.4.21.43) (C3/C5 convertase) [Cleaved into: Complement C2b fragment; Complement C2a fragment]	#N/A	#N/A	1.36572	0.180951	1.93826	0.410183	0.047321	0.253441	1.59702	0.67693	1.17999	-0.226692	0.0323262	1.33563	0.295862	0.215575	-0.531603	0.461502	1	1	0.94468	1
P21460	Cst3	Cystatin-C (Cystatin-3)	#N/A	#N/A	1.89819	0.872431	1.58049	-0.601099	0.964262	0.202052	1.48697	0.151447	1.10292	-0.244358	1.21638	0.971996	0.0427728	0.997011	-0.00178101	0.997011	1	0.3621	0.658139	1
P21550	Eno3	Beta-enolase (EC 4.2.1.11) (2-phospho-D-glycerate hydro-lyase) (Enolase 3) (Muscle-specific enolase) (MSE) (Skeletal muscle enolase)	#N/A	#N/A	1.96102	-0.0993409	1.6747	-0.879035	1.86373	-0.237543	2.88308	-1.65717	2.982	-0.0571396	1.1791	1.25202	0.0143242	0.721286	0.326673	0.844863	1	0.161816	0.551366	1
P21614	Gc	Vitamin D-binding protein (DBP) (VDB) (Gc-globulin) (Group-specific component)	#N/A	#N/A	-0.543488	-0.160305	-0.482618	-1.27795	-1.17078	-0.132519	-0.46687	-0.595171	0.0340769	-1.89282	1.36599	-0.0621771	0.599984	0.428524	-0.391173	0.644961	1	1	1	1
P22599	Serpina1b	Alpha-1-antitrypsin 1-2 (AAT) (Alpha-1 protease inhibitor 2) (Alpha-1-antiproteinase) (Serine protease inhibitor 1-2) (Serine protease inhibitor A1b) (Serpin A1b)	#N/A	#N/A	-1.65024	-0.0544356	-1.69678	-0.795659	-1.70201	0.323706	-1.92704	-0.59513	0.432946	-1.74733	0.011918	-1.12672	0.843657	0.597591	0.288672	0.778342	1	1	1	1
P23953	Ces1c	Carboxylesterase 1C (EC 3.1.1.1) (Liver carboxylesterase N) (Lung surfactant convertase) (PES-N)	#N/A	#N/A	-2.17957	-1.81137	-0.7961	-2.47257	-2.28206	-2.19882	-0.725867	-2.4897	-1.79458	-3.60988	0.14105	-2.3517	0.00597751	0.146119	-0.863565	0.408063	0.172403	1	0.0958446	1
P24270	Cat	Catalase (EC 1.11.1.6)	0.6875	TRUE	5.76247	-1.28972	-0.467476	0.0449296	3.75614	-0.613656	-0.0911369	0.702681	2.54846	-0.204209	1.31791	0.734773	0.0019529	0.319417	1.2863	0.562666	0.07437	0.084396	1	1
P24527	Lta4h	Leukotriene A-4 hydrolase (LTA-4 hydrolase) (EC 3.3.2.6) (Leukotriene A(4) hydrolase) (Tripeptide aminopeptidase LTA4H) (EC 3.4.11.4)	0.0625	FALSE	2.59998	2.3079	1.18585	0.491775	2.94996	1.91398	0.27874	0.604848	1.53645	2.11243	0.521181	1.11099	0.00373863	0.00017327	1.53789	0.00991971	0.0892691	0.0982776	0.218015	0.437707
P24549	Aldh1a1	Aldehyde dehydrogenase 1A1 (EC 1.2.1.19) (EC 1.2.1.28) (EC 1.2.1.3) (EC 1.2.1.36) (3-deoxyglucosone dehydrogenase) (ALDH-E1) (ALHDII) (Aldehyde dehydrogenase family 1 member A1) (Aldehyde dehydrogenase, cytosolic) (Retinal dehydrogenase 1) (RALDH 1) (RalDH1)	0.285714	FALSE	3.70039	-0.115492	-0.398358	0.478581	2.89737	-0.295178	-0.675573	0.488031	1.71929	0.273127	0.582023	0.750259	0.00133157	0.159663	1.15909	0.423966	0.0361323	0.084396	1	1
P26039	Tln1	Talin-1	0.863636	TRUE	1.00418	0.566027	0.635796	-0.267491	1.47351	0.287454	0.480745	-0.325769	1.67123	0.273758	0.752093	0.0575668	0.000219386	0.062237	0.657204	0.276743	0.108553	0.00827898	1	0.64089
P26040	Ezr	Ezrin (Cytovillin) (Villin-2) (p81)	#N/A	#N/A	2.74966	0.695999	-0.18342	0.225931	1.18609	0.332514	0.0143939	-0.0573114	0.0813044	1.04026	-0.348627	0.687443	0.148308	0.0569798	0.957903	0.269038	0.482029	0.69124	1	1
P26041	Msn	Moesin (Membrane-organizing extension spike protein)	0.761905	TRUE	3.92978	1.37866	0.742596	0.318036	3.87751	1.31989	-0.461098	0.646419	2.14215	2.45887	0.492339	1.67344	0.00613468	0.0074126	1.94919	0.107003	0.0592967	0.125574	0.758071	1
P26262	Klkb1	Plasma kallikrein (EC 3.4.21.34) (Fletcher factor) (Kininogenin) (Plasma prekallikrein) [Cleaved into: Plasma kallikrein heavy chain; Plasma kallikrein light chain]	#N/A	#N/A	-1.26965	-1.27128	-0.894369	-1.65594	-1.25907	-1.429	-1.12924	-1.50479	-0.919655	-2.51823	-0.532314	-1.55675	0.0802165	0.440251	-0.232244	0.650435	1	0.914865	0.483377	1
P26339	Chga	Chromogranin-A (CgA) [Cleaved into: Pancreastatin; Beta-granin; WE-14; Catestatin; GE-25; Serpinin-RRG; Serpinin (AL26); p-Glu serpinin precursor]	#N/A	#N/A	0.0436029	-0.0337118	-0.575388	-1.03439	0.242198	-0.00178233	-1.14704	-1.66191	-0.712317	-0.50877	0.0149249	-0.175158	0.305516	0.0793197	0.601363	0.304743	1	0.684716	1	1
P26618	Pdgfra	Platelet-derived growth factor receptor alpha (PDGF-R-alpha) (PDGFR-alpha) (EC 2.7.10.1) (Alpha platelet-derived growth factor receptor) (Alpha-type platelet-derived growth factor receptor) (CD140 antigen-like family member A) (Platelet-derived growth factor alpha receptor) (CD antigen CD140a)	#N/A	#N/A	-0.333842	-0.331328	-0.607372	-1.02445	-0.68171	0.248339	-0.835278	-0.900873	-1.09164	-0.554697	0.276752	-1.23089	0.145698	0.374945	0.262871	0.58935	1	1	1	0.933998
P26645	Marcks	Myristoylated alanine-rich C-kinase substrate (MARCKS)	#N/A	#N/A	1.45424	0.548131	0.387378	-0.380084	2.07059	0.95939	0.380283	-0.642719	-0.157969	0.716177	1.17837	-0.15663	0.0901155	0.0809186	0.803993	0.304743	1	0.269301	1	1
P26928	Mst1	Hepatocyte growth factor-like protein (Macrophage stimulatory protein) (MSP) [Cleaved into: Hepatocyte growth factor-like protein alpha chain; Hepatocyte growth factor-like protein beta chain]	#N/A	#N/A	0.684442	0.805572	0.348639	-0.305938	1.02033	0.43645	0.532385	0.165063	2.08676	0.180775	0.447801	1.23858	0.249398	0.204691	0.464632	0.455914	0.927292	0.609757	1	1
P27046	Man2a1	Alpha-mannosidase 2 (EC 3.2.1.114) (Golgi alpha-mannosidase II) (AMan II) (Man II) (Mannosidase alpha class 2A member 1) (Mannosyl-oligosaccharide 1,3-1,6-alpha-mannosidase)	#N/A	#N/A	0.111763	-0.120398	-0.0203459	-0.416683	0.29117	-0.0651068	-1.11302	-0.270305	0.172111	-0.485259	-0.13435	0.146326	0.27391	0.215284	0.285444	0.461502	0.707554	0.935861	1	1
P27656	Lipc	Hepatic triacylglycerol lipase (HL) (Hepatic lipase) (EC 3.1.1.3) (Lipase member C) (Lysophospholipase) (EC 3.1.1.5) (Phospholipase A1) (EC 3.1.1.32)	#N/A	#N/A	-0.348826	-0.438997	-0.299545	-0.959299	0.255958	-1.19961	-0.624518	-1.06909	-0.248861	-1.43659	-0.00998531	-0.292131	0.0823188	0.932181	-0.0270604	0.965049	1	0.589436	0.846251	1
P27773	Pdia3	Protein disulfide-isomerase A3 (EC 5.3.4.1) (58 kDa glucose-regulated protein) (58 kDa microsomal protein) (p58) (Disulfide isomerase ER-60) (Endoplasmic reticulum resident protein 57) (ER protein 57) (ERp57) (Endoplasmic reticulum resident protein 60) (ER protein 60) (ERp60)	#N/A	#N/A	3.68644	-0.260128	0.148764	0.165148	4.07653	0.548816	-0.116155	-0.0147797	1.23015	1.06348	0.589822	0.318263	0.0101749	0.0839969	1.54237	0.307765	0.120406	0.11207	1	1
P27931	Il1r2	Interleukin-1 receptor type 2 (IL-1R-2) (IL-1RT-2) (IL-1RT2) (CD121 antigen-like family member B) (IL-1 type II receptor) (Interleukin-1 receptor beta) (IL-1R-beta) (Interleukin-1 receptor type II) (CD antigen CD121b) [Cleaved into: Interleukin-1 receptor type 2, membrane form (mIL-1R2) (mIL-1RII); Interleukin-1 receptor type 2, soluble form (sIL-1R2) (sIL-1RII)]	#N/A	#N/A	0.749598	2.0332	-0.642913	0.256036	-0.791943	0.522605	-0.723995	0.440954	-0.726633	1.13917	0.269291	-1.44569	0.127469	0.176366	0.795387	0.431956	1	1	0.742844	1
P28063	Psmb8	Proteasome subunit beta type-8 (EC 3.4.25.1) (Low molecular mass protein 7) (Macropain subunit C13) (Multicatalytic endopeptidase complex subunit C13) (Proteasome component C13) (Proteasome subunit beta-5i)	0.666667	TRUE	1.00008	2.49276	0.700137	1.30841	0.377592	1.97527	0.519164	1.90682	0.938941	2.20796	0.835769	1.07762	0.00106314	0.301439	0.440781	0.539293	1	0.361161	0.0573836	0.607925
P28656	Nap1l1	Nucleosome assembly protein 1-like 1 (Brain protein DN38) (NAP-1-related protein)	0.0298507	FALSE	5.13502	-0.919553	-0.267326	-0.143542	3.792	-0.518842	0.256024	0.437956	2.17211	0.868106	-0.188798	0.0785937	0.00191356	0.139329	1.72599	0.405323	0.0538641	0.0598627	1	1
P28665	Mug1	Murinoglobulin-1 (MuG1)	1	TRUE	-1.70987	-0.264466	-3.18053	-2.77012	-1.88132	-0.422908	-3.34309	-2.99535	-0.341192	-0.969579	-2.58845	-3.252	0.000713394	0.000375172	2.09003	0.0171829	0.108553	0.11207	0.0573836	0.112932
P28666	Mug2	Murinoglobulin-2 (MuG2)	0.3	FALSE	0.00269854	0.29963	-1.71528	-1.81688	-1.25099	-0.0550477	-1.81583	-1.73134	-0.0750732	-0.778941	-1.46685	-1.43267	0.00696069	0.00169608	1.35352	0.0456945	0.237171	0.214746	0.179233	0.332177
P28798	Grn	Progranulin (PGRN) (Acrogranin) (Epithelin/granulin precursor) (Glycoprotein of 88 Kda) (GP88) (Glycoprotein 88) (PC cell-derived growth factor) (PCDGF) (Proepithelin) (PEPI) [Cleaved into: Paragranulin; Granulin-1; Granulin-2; Granulin-3; Granulin-4; Granulin-5; Granulin-6; Granulin-7]	#N/A	#N/A	0.620712	1.38616	0.142388	0.604832	0.136383	1.10964	0.258906	1.39704	1.46458	0.00269895	1.05463	1.52367	0.599999	0.903669	-0.0435488	0.947094	1	1	1	1
P28843	Dpp4	Dipeptidyl peptidase 4 (EC 3.4.14.5) (Dipeptidyl peptidase IV) (DPP IV) (T-cell activation antigen CD26) (Thymocyte-activating molecule) (THAM) (CD antigen CD26) [Cleaved into: Dipeptidyl peptidase 4 membrane form (Dipeptidyl peptidase IV membrane form); Dipeptidyl peptidase 4 soluble form (Dipeptidyl peptidase IV soluble form)]	#N/A	#N/A	0.0570331	-0.546188	-0.324452	-0.870307	-0.365294	-0.6098	-0.34465	-1.6909	-1.93053	0.209589	-0.0655393	-0.650244	0.40235	0.752123	0.126817	0.856897	1	1	1	1
P29533	Vcam1	Vascular cell adhesion protein 1 (V-CAM 1) (VCAM-1) (CD antigen CD106) [Cleaved into: Soluble Vascular Cell Adhesion Molecule-1]	0.619048	TRUE	0.753109	1.18742	0.0408441	-0.376955	0.98249	0.916873	0.639574	-0.110155	0.0159639	1.05893	0.237783	0.0931531	0.0124226	0.00826218	0.731757	0.114669	1	0.331573	0.483377	0.206788
P29621	Serpina3c	Serine protease inhibitor A3C (Serpin A3C) (Kallikrein-binding protein) (KBP)	#N/A	#N/A	-0.50222	-0.133521	-0.739509	-0.770926	-0.111798	-0.295217	-0.470279	-1.05399	-0.251015	-1.08387	0.0251209	-1.24762	0.130962	0.215636	0.31326	0.461502	1	0.3621	1	1
P29699	Ahsg	Alpha-2-HS-glycoprotein (Countertrypin) (Fetuin-A)	#N/A	#N/A	-0.207204	1.23216	-0.100438	-0.541169	0.170077	1.01624	-0.381957	0.153014	2.22077	0.0118424	1.14782	1.25555	0.849997	0.347284	0.485178	0.573397	1	1	1	1
P29788	Vtn	Vitronectin (VN) (S-protein) (Serum-spreading factor)	#N/A	#N/A	0.981277	1.4405	1.35668	0.745527	0.227059	0.99771	1.24727	1.0909	1.24113	0.200746	1.49251	2.09632	0.515432	0.112376	-0.490131	0.367631	1	0.981941	1	1
P31532	Saa4	Serum amyloid A-4 protein (Amyloid A-5 protein)	0.346154	FALSE	0.746454	0.65294	0.972886	0.702222	0.170727	0.115518	1.04193	1.69496	0.0153713	-1.15034	0.168697	2.50603	0.0789365	0.0314587	-1.08934	0.220456	1	0.474298	1	0.64089
P31725	S100a9	Protein S100-A9 (Calgranulin-B) (Leukocyte L1 complex heavy chain) (Migration inhibitory factor-related protein 14) (MRP-14) (p14) (S100 calcium-binding protein A9)	0.230769	FALSE	3.37803	2.79991	1.04557	0.120514	4.68583	4.85913	-0.274442	1.28762	2.53553	4.39213	-1.08595	0.721435	0.00190178	9.06e-05	3.47264	0.00829896	0.0808203	0.165934	0.0703175	0.276893
P31809	Ceacam1	Carcinoembryonic antigen-related cell adhesion molecule 1 (Biliary glycoprotein 1) (BGP-1) (Biliary glycoprotein D) (MHVR1) (Murine hepatitis virus receptor) (MHV-R) (CD antigen CD66a)	#N/A	#N/A	0.842696	0.132358	-0.169782	-0.089191	-0.0696918	-0.195637	1.17682	-0.142229	-0.50529	0.0944355	0.67748	-0.421624	0.343768	0.704538	-0.1221	0.835954	1	1	1	1
P32261	Serpinc1	Antithrombin-III (ATIII) (Serpin C1)	#N/A	#N/A	-1.12072	-0.851913	-0.0368814	-1.16947	-1.02341	-1.07299	-0.0509098	-0.779224	-0.323277	-2.34225	0.590449	-0.929908	0.0261248	0.0890364	-0.726436	0.31595	0.545991	1	0.183695	1
P33434	Mmp2	72 kDa type IV collagenase (EC 3.4.24.24) (72 kDa gelatinase) (Gelatinase A) (Matrix metalloproteinase-2) (MMP-2) [Cleaved into: PEX]	#N/A	#N/A	-0.396435	-0.686564	-1.04158	-0.88903	0.083559	-0.85067	-0.601736	-0.677336	-0.0310464	-0.50715	-0.477499	-0.777465	0.0198608	0.0778202	0.346056	0.304743	0.219338	0.142382	1	1
P33587	Proc	Vitamin K-dependent protein C (EC 3.4.21.69) (Anticoagulant protein C) (Autoprothrombin IIA) (Blood coagulation factor XIV) [Cleaved into: Vitamin K-dependent protein C light chain; Vitamin K-dependent protein C heavy chain; Activation peptide]	#N/A	#N/A	0.0733813	0.915	0.500786	-0.482835	0.318877	0.367972	0.422653	-0.0810824	0.732891	0.114989	-0.373015	0.640037	0.657517	0.219676	0.316094	0.462217	1	1	1	1
P33622	Apoc3	Apolipoprotein C-III (Apo-CIII) (ApoC-III) (Apolipoprotein C3)	0.538462	TRUE	-2.01374	-0.767644	-1.02408	-1.21452	-1.15442	-1.19286	-0.479749	-0.0491381	-1.04663	-1.75417	-0.71771	-0.610062	0.220539	0.0311518	-0.639034	0.220456	0.999285	0.605967	1	1
P34022	Ranbp1	Ran-specific GTPase-activating protein (HpaII tiny fragments locus 9a protein) (Ran-binding protein 1) (RANBP1)	0.0447761	FALSE	4.2572	-0.27196	-0.370813	0.0707412	3.65682	-0.902284	0.346038	0.682324	2.26739	0.331493	0.357044	1.18067	0.00072685	0.243074	1.17878	0.479149	0.0361323	0.0598627	1	1
P34928	Apoc1	Apolipoprotein C-I (Apo-CI) (ApoC-I) (Apolipoprotein C1) [Cleaved into: Truncated apolipoprotein C-I]	#N/A	#N/A	-1.22512	-2.15052	-0.952994	-1.4567	-0.746478	-2.92047	-0.148517	-0.412392	-0.566364	-5.5927	0.0856822	-0.942177	0.0163059	0.100837	-1.56243	0.339584	1	1	0.170314	0.540009
P35441	Thbs1	Thrombospondin-1 (Glycoprotein G)	0.343284	FALSE	4.32717	-2.27701	4.14156	0.0660015	3.29325	-2.17346	4.06544	0.480653	2.42306	-0.79573	2.18865	1.96937	0.000523008	0.354618	-1.3524	0.573397	1	0.217631	0.0569043	0.540009
P35505	Fah	Fumarylacetoacetase (FAA) (EC 3.7.1.2) (Beta-diketonase) (Fumarylacetoacetate hydrolase)	#N/A	#N/A	0.566368	0.807202	-0.685079	-0.198276	-0.577182	0.790069	-0.602865	0.619572	-0.527403	0.960512	-0.019601	0.111805	0.0284481	0.213304	0.465668	0.461502	1	1	0.2212	1
P35700	Prdx1	Peroxiredoxin-1 (EC 1.11.1.24) (Macrophage 23 kDa stress protein) (Osteoblast-specific factor 3) (OSF-3) (Thioredoxin peroxidase 2) (Thioredoxin-dependent peroxide reductase 2) (Thioredoxin-dependent peroxiredoxin 1)	0.447761	FALSE	6.12037	-1.53081	0.499167	-0.570739	5.23147	-0.871383	0.0434144	0.231783	2.05137	0.186708	1.03649	0.111942	0.00292728	0.268467	1.63928	0.506029	0.115716	0.0756197	1	1
P35917	Flt4	Vascular endothelial growth factor receptor 3 (VEGFR-3) (EC 2.7.10.1) (Fms-like tyrosine kinase 4) (FLT-4) (Tyrosine-protein kinase receptor FLT4)	#N/A	#N/A	-0.0715203	0.40722	-0.0632631	-0.455552	-0.19409	0.183711	-0.19203	-0.40048	-0.483874	0.0490435	-0.408845	0.0872026	0.0851125	0.187633	0.220576	0.436328	1	1	0.735097	0.897324
P39039	Mbl1	Mannose-binding protein A (MBP-A) (Mannan-binding protein) (Ra-reactive factor polysaccharide-binding component p28B) (RaRF p28B)	#N/A	#N/A	0.382151	0.802652	0.397681	-0.113072	0.277879	0.659325	-0.0768085	0.374112	0.517415	-0.118939	0.514056	0.914644	0.959145	0.688466	0.0849784	0.829782	1	1	1	1
P39061	Col18a1	Collagen alpha-1(XVIII) chain [Cleaved into: Endostatin; Non-collagenous domain 1 (NC1)]	#N/A	#N/A	0.863461	0.214191	-0.0181153	-0.755449	1.14195	0.285491	-0.367673	-0.670488	-1.22639	0.118894	0.126965	-0.585832	0.356037	0.139828	0.611365	0.405323	1	0.716602	1	1
P40124	Cap1	Adenylyl cyclase-associated protein 1 (CAP 1)	#N/A	#N/A	0.821162	1.42894	0.853757	-0.0292784	-0.348435	0.487645	0.395875	1.26886	1.37965	0.801493	0.519924	0.640202	0.908701	0.644512	0.15352	0.806521	1	1	1	1
P40142	Tkt	Transketolase (TK) (EC 2.2.1.1) (P68)	0.358209	FALSE	2.70382	2.33791	-0.190098	0.484145	3.32133	1.99307	-0.129182	0.129896	2.04726	2.67893	0.904143	0.554391	0.000375424	9.83e-06	2.22151	0.0030228	0.0313941	0.0329549	0.0646054	0.162671
P41317	Mbl2	Mannose-binding protein C (MBP-C) (Mannan-binding protein) (RA-reactive factor P28A subunit) (RARF/P28A)	0.119403	FALSE	-1.62259	-0.727583	-0.191147	-0.469882	-0.153204	-0.698818	1.05243	-0.0241872	-0.255735	-1.56735	0.224452	0.0126039	0.0905849	0.0190473	-0.93826	0.193859	0.70033	1	0.483377	1
P42703	Lifr	Leukemia inhibitory factor receptor (LIF receptor) (LIF-R) (D-factor/LIF receptor) (CD antigen CD118)	#N/A	#N/A	-1.46692	-1.11405	-1.10219	-1.79709	-1.81201	-2.60722	-0.00168419	-1.20062	-0.972805	-3.21172	-1.10798	-1.46938	0.115395	0.120194	-0.750963	0.377885	1	1	0.483377	1
P43025	Clec3b	Tetranectin (TN) (C-type lectin domain family 3 member B) (Plasminogen kringle 4-binding protein)	#N/A	#N/A	-0.341812	0.102044	-0.223557	-0.299793	0.104481	-0.0969974	0.160172	-0.531566	0.774367	-0.655552	1.21866	0.419739	0.558174	0.67137	-0.142855	0.817786	1	1	1	1
P43137	Reg1	Lithostathine-1 (Islet of Langerhans regenerating protein 1) (REG 1) (Pancreatic stone protein 1) (PSP) (Pancreatic thread protein 1) (PTP) (Regenerating protein 1)	#N/A	#N/A	0.197667	0.340152	-0.948357	-0.444552	-0.0958965	0.457246	0.362518	0.0276956	-1.00709	-0.463718	0.626405	-0.302692	0.802387	0.957289	0.0178908	0.972279	1	1	1	1
P45376	Akr1b1	Aldo-keto reductase family 1 member B1 (EC 1.1.1.300) (EC 1.1.1.372) (EC 1.1.1.54) (Aldehyde reductase) (Aldo-keto reductase family 1 member B3) (Aldose reductase) (AR) (EC 1.1.1.21)	#N/A	#N/A	4.89531	-0.227651	0.333389	0.172856	3.79332	-0.47205	0.881121	0.0987089	4.38323	-0.393478	1.49699	2.22188	0.000252572	0.352334	1.12896	0.573397	0.0361323	0.0282911	0.867942	1
P45700	Man1a1	Mannosyl-oligosaccharide 1,2-alpha-mannosidase IA (EC 3.2.1.113) (Man(9)-alpha-mannosidase) (Man9-mannosidase) (Mannosidase alpha class 1A member 1) (Processing alpha-1,2-mannosidase IA) (Alpha-1,2-mannosidase IA)	#N/A	#N/A	-0.187198	-0.0485325	0.26785	-0.432096	0.0701781	-0.47919	-0.292425	-0.529001	-0.293098	-0.28265	0.432792	-0.448192	0.0743037	0.84937	-0.0365696	0.907965	1	0.718962	0.899199	1
P46412	Gpx3	Glutathione peroxidase 3 (GPx-3) (GSHPx-3) (EC 1.11.1.9) (Plasma glutathione peroxidase) (GPx-P) (GSHPx-P)	#N/A	#N/A	-1.20064	-0.362473	-1.15848	-1.80297	-1.37162	-0.64988	-1.09751	-1.46117	-1.01349	-1.77362	-0.463393	-1.93386	0.162445	0.412546	0.257611	0.634047	1	0.851595	1	1
P47791	Gsr	Glutathione reductase, mitochondrial (GR) (GRase) (EC 1.8.1.7)	0.253731	FALSE	1.94037	1.41357	0.495076	0.436139	2.16197	1.51207	0.282095	0.208554	0.118501	2.30725	0.901896	0.858111	0.116151	0.0219099	1.04531	0.203263	1	0.718962	0.843243	0.995023
P47878	Igfbp3	Insulin-like growth factor-binding protein 3 (IBP-3) (IGF-binding protein 3) (IGFBP-3)	#N/A	#N/A	-1.39831	-0.518912	-0.298246	-1.13975	-0.686467	-0.326051	-0.475639	-0.892227	-0.421041	-1.06331	0.25893	-0.817671	0.138356	0.526084	-0.174913	0.715862	0.70033	1	1	1
P47879	Igfbp4	Insulin-like growth factor-binding protein 4 (IBP-4) (IGF-binding protein 4) (IGFBP-4)	#N/A	#N/A	0.286118	0.63072	-0.319285	0.121177	-0.228075	0.694798	-0.451026	-0.0747193	0.318309	-0.345577	0.832375	0.0837345	0.861589	0.464056	0.194006	0.671858	1	1	1	1
P48678	Lmna	Prelamin-A/C [Cleaved into: Lamin-A/C]	#N/A	#N/A	2.27156	-0.0335181	0.206131	0.173464	5.51133	0.0957384	-0.77699	-0.440722	-0.0674693	1.46127	2.41581	-0.468548	0.279987	0.215327	1.35496	0.461502	1	0.573177	1	1
P49182	Serpind1	Heparin cofactor 2 (Heparin cofactor II) (HC-II) (Protease inhibitor leuserpin-2) (Serpin D1)	#N/A	#N/A	-0.397638	-0.424043	0.226228	-1.27105	-1.13041	-0.763696	0.175016	-0.741041	-0.307138	-0.737544	-1.61149	-0.231952	0.923142	0.883852	-0.0510304	0.930585	1	1	1	1
P49722	Psma2	Proteasome subunit alpha type-2 (Macropain subunit C3) (Multicatalytic endopeptidase complex subunit C3) (Proteasome component C3)	#N/A	#N/A	1.44495	1.13301	0.521241	0.375981	0.679066	0.873837	0.49459	1.14797	1.30103	0.607729	1.17069	0.703173	0.514596	0.200445	0.270995	0.454474	1	0.914865	1	1
P50247	Ahcy	Adenosylhomocysteinase (AdoHcyase) (EC 3.13.2.1) (CUBP) (Liver copper-binding protein) (S-adenosyl-L-homocysteine hydrolase)	#N/A	#N/A	2.93093	0.6113	0.0876109	0.407221	2.92729	0.293463	0.166026	0.546771	0.918836	1.04039	1.31845	0.241542	0.0372358	0.0976548	0.992432	0.331303	0.286445	0.214746	1	1
P50446	Krt6a	Keratin, type II cytoskeletal 6A (Cytokeratin-6A) (CK-6A) (Keratin-6-alpha) (mK6-alpha) (Keratin-6A) (K6A)	#N/A	#N/A	3.08724	0.140085	-0.439024	0.351837	7.78321	1.17574	0.300864	-2.28932	-0.0100422	-0.426787	5.5415	-0.323704	0.282539	0.410546	1.43455	0.634047	1	0.589436	1	1
P51437	Camp	Cathelicidin antimicrobial peptide (Cathelin-like protein) (CLP) [Cleaved into: Cathelin-related antimicrobial peptide (Cramp)]	0.115385	FALSE	3.58555	3.73633	2.36171	-0.0827187	3.83863	2.68603	0.897265	0.721826	2.23718	2.50916	0.460703	1.69166	0.0184324	0.0012036	2.09041	0.0375438	0.357727	0.175016	0.682043	0.602467
P51885	Lum	Lumican (Keratan sulfate proteoglycan lumican) (KSPG lumican)	0.52381	TRUE	-0.621684	-1.0025	-0.30699	-1.54792	-0.82213	-1.15052	0.00548844	-1.38797	-0.911109	-1.75587	0.478826	-1.53608	0.000836075	0.434693	-0.328195	0.650435	0.184592	0.267557	0.0573836	1
P51910	Apod	Apolipoprotein D (Apo-D) (ApoD)	#N/A	#N/A	-1.33219	-0.159694	-1.27728	-0.36706	-0.860962	-1.15727	-0.874272	-1.86624	-0.613664	-0.906099	0.867092	-0.977535	0.74984	0.83695	-0.0890973	0.907621	1	1	1	1
P52430	Pon1	Serum paraoxonase/arylesterase 1 (PON 1) (EC 3.1.1.2) (EC 3.1.1.81) (EC 3.1.8.1) (Aromatic esterase 1) (A-esterase 1) (Serum aryldialkylphosphatase 1)	#N/A	#N/A	-0.761011	-0.618321	-1.86884	-1.23691	-0.45816	-0.768042	-0.0862837	-0.831755	-1.18897	-2.536	-0.847763	-1.33486	0.84131	0.959541	-0.0206813	0.972279	1	1	1	1
P52480-2	NA	NA	#N/A	#N/A	0.916636	2.1504	1.00096	1.5651	2.37974	1.20053	0.444009	0.799583	1.14361	1.91617	0.803479	2.25309	0.27336	0.223835	0.473477	0.462587	1	1	0.94468	1
P54822	Adsl	Adenylosuccinate lyase (ASL) (EC 4.3.2.2) (Adenylosuccinase) (ASase)	0.4375	FALSE	4.75276	-0.0872229	0.348606	0.119009	3.43362	0.297817	0.260725	0.835457	4.38893	-0.526882	0.159736	3.23526	0.00160046	0.303262	1.2167	0.53987	0.0478502	0.139801	1	1
P55065	Pltp	Phospholipid transfer protein (Lipid transfer protein II)	#N/A	#N/A	-0.762439	0.279649	-0.590994	-0.240758	0.518819	-0.150809	-0.687627	-0.442486	0.209727	-0.919128	-0.0435693	-0.187143	0.757792	0.411685	0.228066	0.634047	1	1	1	1
P55284	Cdh5	Cadherin-5 (Vascular endothelial cadherin) (VE-cadherin) (CD antigen CD144)	#N/A	#N/A	0.545984	0.904548	0.84652	-0.557913	1.07632	0.442717	0.848591	-0.591539	-0.446133	0.905754	-0.23398	0.114044	0.169025	0.183452	0.500578	0.436328	1	0.755155	1	0.933998
P57780	Actn4	Alpha-actinin-4 (Non-muscle alpha-actinin 4)	#N/A	#N/A	3.49983	-0.520289	0.0830337	0.00580475	5.14957	-0.0487847	0.561027	0.199107	-0.928093	-0.114838	2.82818	0.165377	0.271387	0.649163	0.532477	0.806593	1	0.715452	1	1
P58252	Eef2	Elongation factor 2 (EF-2) (EC 3.6.5.-)	#N/A	#N/A	1.04333	2.36165	0.24542	1.02683	3.31389	1.05841	1.06043	0.291342	0.62849	1.29495	1.34475	1.14987	0.548828	0.137928	0.763676	0.405323	1	0.97122	1	1
P58389	Ptpa	Serine/threonine-protein phosphatase 2A activator (EC 5.2.1.8) (PP2A, subunit B', PR53 isoform) (Phosphotyrosyl phosphatase activator) (PTPA) (Serine/threonine-protein phosphatase 2A regulatory subunit 4) (Serine/threonine-protein phosphatase 2A regulatory subunit B')	#N/A	#N/A	3.32062	-0.268849	-0.157684	-0.0362641	3.31841	1.30234	0.426548	0.246146	2.10035	-0.491544	0.599192	0.495213	0.00200595	0.120947	1.2847	0.377885	0.0569563	0.0524313	1	1
P59383	Lrrn4	Leucine-rich repeat neuronal protein 4 (Neuronal leucine-rich repeat protein 4) (NLRR-4)	#N/A	#N/A	-0.247937	-0.15832	-0.359425	-0.6759	-0.555803	0.0816369	-1.10179	-0.525217	0.403957	-0.841811	-0.402932	-0.565282	0.437138	0.105213	0.385379	0.349186	1	0.901363	1	1
P60710	Actb	Actin, cytoplasmic 1 (Beta-actin) (EC 3.6.4.-) [Cleaved into: Actin, cytoplasmic 1, N-terminally processed]	0.776119	TRUE	2.04229	2.80237	0.524992	0.218278	3.84424	1.97274	1.06095	0.255804	3.00742	2.7858	0.107978	0.756268	0.00111561	0.000131546	2.2551	0.00860687	0.0555302	0.0429974	0.145765	0.206788
P61161	Actr2	Actin-related protein 2 (Actin-like protein 2)	#N/A	#N/A	3.31988	-0.0790723	0.311534	-0.139108	4.05255	1.05722	-0.111553	0.109412	1.57792	0.468751	0.76594	0.738365	0.00610798	0.0811943	1.45378	0.304743	0.0945534	0.084396	1	1
P61939	Serpina7	Thyroxine-binding globulin (Serpin A7) (T4-binding globulin)	#N/A	#N/A	2.66147	1.75289	0.634466	-0.284735	1.69545	1.99112	0.862177	-0.136445	0.0569052	1.02687	0.910641	2.10317	0.528872	0.124751	0.849238	0.383463	1	0.971787	1	1
P61982	Ywhag	14-3-3 protein gamma [Cleaved into: 14-3-3 protein gamma, N-terminally processed]	0.19403	FALSE	3.36385	1.95986	0.660573	0.314749	3.85547	1.38745	0.409118	0.436837	1.57596	2.60549	0.996804	1.12659	0.0122254	0.00548269	1.80057	0.0887792	0.138585	0.125179	0.843243	1
P62259	Ywhae	14-3-3 protein epsilon (14-3-3E)	0.313433	FALSE	4.24391	0.771664	0.263987	0.290056	3.79105	0.806242	-0.367985	0.477045	1.67906	2.5997	1.01238	1.05853	0.0211444	0.0265452	1.8596	0.220456	0.139446	0.187596	1	1
P62827	Ran	GTP-binding nuclear protein Ran (EC 3.6.5.-) (GTPase Ran) (Ras-like protein TC4) (Ras-related nuclear protein)	#N/A	#N/A	6.00544	-1.60369	-0.039711	0.00978785	4.62264	-0.00832073	-0.130175	-0.373392	2.04528	0.812167	0.961999	0.469639	0.00642141	0.181933	1.82923	0.436258	0.123296	0.0982776	1	1
P62897	Cycs	Cytochrome c, somatic	#N/A	#N/A	1.26522	1.38943	1.32037	0.947325	0.803267	1.18553	0.16937	1.86209	0.144225	1.66693	0.470559	1.00655	0.235712	0.73837	0.113057	0.851822	1	0.926473	1	1
P62962	Pfn1	Profilin-1 (Profilin I)	#N/A	#N/A	3.32783	-0.179359	1.70696	-0.910075	2.25253	-0.034677	-0.250311	-0.564066	1.38935	0.93919	-0.596491	1.19677	0.068397	0.125835	1.18535	0.384152	0.525074	0.269301	1	1
P62983	Rps27a	Ubiquitin-ribosomal protein eS31 fusion protein (Ubiquitin carboxyl extension protein 80) [Cleaved into: Ubiquitin; Small ribosomal subunit protein eS31 (40S ribosomal protein S27a)]	#N/A	#N/A	4.38964	-0.173255	1.43489	0.0879319	6.26624	-0.0813467	-0.285131	0.209868	2.78948	-0.47423	2.27135	1.6541	0.00559681	0.353923	1.22392	0.573397	0.190735	0.115192	1	1
P63017	Hspa8	Heat shock cognate 71 kDa protein (EC 3.6.4.10) (Heat shock 70 kDa protein 8)	0.432836	FALSE	4.05247	1.03009	0.600543	0.779103	4.35225	0.96429	0.49574	0.852564	2.96053	2.02752	0.816142	1.2846	0.000210774	0.0317249	1.75974	0.220456	0.0149539	0.018134	1	1
P63028	Tpt1	Translationally-controlled tumor protein (TCTP) (21 kDa polypeptide) (p21) (p23)	0.164179	FALSE	4.31439	-0.0615872	0.487554	0.285642	3.9292	0.591413	0.804464	0.153453	3.17223	0.0985872	0.858638	2.08545	0.00051256	0.206586	1.22817	0.457084	0.0361323	0.0370112	1	1
P63101	Ywhaz	14-3-3 protein zeta/delta (Protein kinase C inhibitor protein 1) (KCIP-1) (SEZ-2)	0.38806	FALSE	4.30917	2.07012	1.372	0.253853	4.85858	0.909349	0.469948	0.670904	2.89612	2.88217	1.67347	0.985477	0.00385036	0.0148308	2.08331	0.161726	0.0892691	0.0500022	1	1
P68033	Actc1	Actin, alpha cardiac muscle 1 (EC 3.6.4.-) (Alpha-cardiac actin) [Cleaved into: Actin, alpha cardiac muscle 1, intermediate form]	0.318182	FALSE	2.65644	1.0774	0.695668	0.0249648	2.01656	0.93579	0.444208	-0.277852	2.2643	1.23519	-0.0738317	0.41062	0.000101135	0.00213718	1.49365	0.0543795	0.0149539	0.00827898	0.483377	0.321139
P70195	Psmb7	Proteasome subunit beta type-7 (EC 3.4.25.1) (Macropain chain Z) (Multicatalytic endopeptidase complex chain Z) (Proteasome subunit Z)	#N/A	#N/A	2.36747	0.738524	0.607258	0.413784	1.7902	0.580137	1.00197	0.91763	0.185743	1.2583	1.74616	-0.139918	0.379994	0.371697	0.395581	0.589056	1	0.681688	1	1
P70274	Selenop	Selenoprotein P (SeP) (Plasma selenoprotein P)	#N/A	#N/A	-0.0515995	-0.112318	0.268374	-0.537249	-0.449634	-0.178894	0.245085	-0.307135	0.680504	-0.991244	0.0544944	-0.0267308	0.274258	0.619113	-0.133337	0.787649	1	1	1	1
P70296	Pebp1	Phosphatidylethanolamine-binding protein 1 (PEBP-1) (HCNPpp) [Cleaved into: Hippocampal cholinergic neurostimulating peptide (HCNP)]	0.223881	FALSE	3.82943	0.791348	0.884302	0.637121	3.79329	1.44806	1.20249	1.6884	2.9555	0.256556	0.951334	2.08923	0.00107625	0.211597	0.936881	0.461502	0.0397832	0.0760466	1	1
P70375	F7	Coagulation factor VII (EC 3.4.21.21) (Serum prothrombin conversion accelerator) [Cleaved into: Factor VII light chain; Factor VII heavy chain]	#N/A	#N/A	-0.107993	0.309952	0.274488	0.177674	-0.444739	0.0575766	-0.171213	0.218249	0.473994	-0.148124	-0.422737	1.20782	0.32666	0.491242	-0.190602	0.694262	1	0.768611	1	1
P70389	Igfals	Insulin-like growth factor-binding protein complex acid labile subunit (ALS)	#N/A	#N/A	-1.03469	-0.390607	-0.472365	-1.0044	-0.516823	-0.50539	-0.56111	-1.04384	-0.626737	-1.12984	0.229908	-0.910531	0.13436	0.759638	-0.0736239	0.859574	0.971931	1	1	1
P70663	Sparcl1	SPARC-like protein 1 (Extracellular matrix protein 2) (Matrix glycoprotein Sc1)	#N/A	#N/A	-1.42366	0.0815894	-0.000174388	-0.136184	0.297805	-0.564734	0.0733513	-0.731429	0.52536	-0.341627	0.820798	-0.313499	0.567254	0.607357	-0.189687	0.782195	1	1	1	1
P82198	Tgfbi	Transforming growth factor-beta-induced protein ig-h3 (Beta ig-h3)	0.238095	FALSE	0.975126	0.407638	-0.445632	-0.504691	-0.317279	0.948219	-0.128771	0.159582	0.376366	0.488066	-1.04419	-0.00321479	0.0613886	0.0116597	0.807509	0.141918	0.569395	0.935861	0.396888	1
P97290	Serping1	Plasma protease C1 inhibitor (C1 Inh) (C1Inh) (C1 esterase inhibitor) (C1-inhibiting factor) (Serpin G1)	#N/A	#N/A	0.816338	1.13046	1.21749	-0.0407357	-0.101171	1.17966	0.913903	0.623045	1.84741	0.230643	-0.0535274	1.89889	0.993839	0.833849	0.0907127	0.907621	1	1	1	1
P97298	Serpinf1	Pigment epithelium-derived factor (PEDF) (Caspin) (Serpin F1) (Stromal cell-derived factor 3) (SDF-3)	#N/A	#N/A	-0.405209	-0.136945	-0.07999	-0.886831	-0.55876	-0.325218	-0.155689	-1.01366	-0.238029	-1.02857	0.47253	-0.298838	0.113052	0.651735	-0.121709	0.806593	1	0.971787	0.959719	1
P97321	Fap	Prolyl endopeptidase FAP (EC 3.4.21.26) (Dipeptidyl peptidase FAP) (EC 3.4.14.5) (Fibroblast activation protein alpha) (FAPalpha) (Gelatine degradation protease FAP) (EC 3.4.21.-) (Integral membrane serine protease) (Post-proline cleaving enzyme) (Serine integral membrane protease) (SIMP) (Surface-expressed protease) (Seprase) [Cleaved into: Antiplasmin-cleaving enzyme FAP, soluble form (APCE) (E…	#N/A	#N/A	0.10042	-0.917059	-0.752253	-1.25134	-0.407801	-0.580454	0.138708	-0.926686	-0.881444	-0.998181	0.221154	-1.22949	0.0546801	0.953142	0.0192323	0.972248	1	0.456564	0.843243	1
P97333	Nrp1	Neuropilin-1 (A5 protein) (CD antigen CD304)	0.119403	FALSE	2.00078	1.44883	0.566963	0.539539	1.33253	1.67599	-0.0265431	1.13287	0.68082	1.30071	0.167213	1.35567	0.0308192	0.0205263	0.783992	0.195855	0.248081	1	0.264571	1
P97371	Psme1	Proteasome activator complex subunit 1 (11S regulator complex subunit alpha) (REG-alpha) (Activator of multicatalytic protease subunit 1) (Proteasome activator 28 subunit alpha) (PA28a) (PA28alpha)	0.5	TRUE	2.73371	2.3757	0.804981	0.300166	3.32937	2.24475	0.252672	0.102288	1.29301	1.99456	0.0161107	1.50246	0.0110902	0.000560557	1.83207	0.0213946	0.14281	0.213185	0.324093	0.795751
P97399	Dspp	Dentin sialophosphoprotein (Dentin matrix protein 3) (DMP-3) [Cleaved into: Dentin phosphoprotein (Dentin phosphophoryn) (DPP); Dentin sialoprotein (DSP)]	#N/A	#N/A	2.17402	0.540062	0.273021	0.296708	1.34524	0.374043	-0.587873	1.01161	0.241672	0.564485	1.05583	0.385739	0.352584	0.260179	0.467413	0.499265	0.895031	0.935861	1	1
P97449	Anpep	Aminopeptidase N (AP-N) (mAPN) (EC 3.4.11.2) (Alanyl aminopeptidase) (Aminopeptidase M) (AP-M) (Membrane protein p161) (Microsomal aminopeptidase) (CD antigen CD13)	#N/A	#N/A	-0.546756	-0.144115	-1.22456	-0.973124	-0.294194	-0.24701	-0.620094	-1.06686	-0.713753	-0.800053	0.235026	-0.794784	0.464767	0.273909	0.283086	0.510008	1	0.935861	1	1
P97798	Neo1	Neogenin	#N/A	#N/A	0.0119251	-0.211287	-0.327449	-0.925619	0.201172	-0.431811	-1.04692	-1.03845	0.0612742	-0.272718	-0.962524	-0.499991	0.0067441	0.00162108	0.69325	0.0456945	0.101024	0.084396	0.788683	0.933998
P97807	Fh	Fumarate hydratase, mitochondrial (Fumarase) (EC 4.2.1.2) (EF-3)	#N/A	#N/A	0.689579	1.00349	-0.568159	0.0097916	1.27388	0.355651	-0.560896	0.387801	0.251235	1.3184	-0.581004	0.298982	0.0050127	0.00390285	0.984287	0.0812502	0.0892691	0.725815	0.0852031	1
P97861	Krt86	Keratin, type II cuticular Hb6 (Keratin-86) (K86) (Type II hair keratin Hb6) (Type-II keratin Kb26)	#N/A	#N/A	-0.914299	-1.60767	-3.2227	-1.84239	1.62638	-3.62036	-9.56799	-7.89223	-4.61274	1.56353	-3.75194	-3.9474	0.280006	0.0421166	3.77659	0.241117	1	0.935861	1	1
P98063	Bmp1	Bone morphogenetic protein 1 (BMP-1) (EC 3.4.24.19) (Mammalian tolloid protein) (mTld) (Procollagen C-proteinase) (PCP)	#N/A	#N/A	0.432828	0.169367	-0.12383	-0.690666	0.166796	-0.0385359	-0.541693	-0.824373	-0.177491	-0.143855	-0.574353	0.381958	0.29649	0.056552	0.463678	0.269038	0.971931	0.765915	1	1
P98064	Masp1	Mannan-binding lectin serine protease 1 (EC 3.4.21.-) (Complement factor MASP-3) (Complement-activating component of Ra-reactive factor) (Mannose-binding lectin-associated serine protease 1) (MASP-1) (Mannose-binding protein-associated serine protease) (Ra-reactive factor serine protease p100) (RaRF) (Serine protease 5) [Cleaved into: Mannan-binding lectin serine protease 1 heavy chain; Mannan-bi…	#N/A	#N/A	-0.406839	-0.0413305	-0.502247	-0.437835	-0.181463	-0.541604	-0.289989	-0.518886	-0.00278055	-0.858264	-0.214861	-0.371612	0.52169	0.735508	0.050525	0.850663	1	0.935861	1	1
P98064-2	NA	NA	#N/A	#N/A	-0.292674	0.181531	-0.397711	-0.238637	0.948504	0.114184	0.230041	0.0710662	0.362768	0.226167	-0.363721	0.73796	0.55017	0.32707	0.250247	0.573322	1	1	1	1
P98086	C1qa	Complement C1q subcomponent subunit A	#N/A	#N/A	0.157522	-0.13246	-0.017508	0.481428	1.12621	-1.42369	1.14748	0.243899	3.1604	-0.805645	0.507479	0.507238	0.0773661	0.854438	-0.131279	0.907965	1	0.851527	1	1
P99026	Psmb4	Proteasome subunit beta type-4 (Low molecular mass protein 3) (Macropain beta chain) (Multicatalytic endopeptidase complex beta chain) (Proteasome beta chain) (Proteasome chain 3)	0.75	TRUE	1.96002	1.40667	-0.0814851	0.535098	0.860753	0.788736	0.333003	0.781573	0.496059	1.27344	1.08089	0.103668	0.269555	0.036699	0.672155	0.236734	1	0.864771	1	1
Q00519	Xdh	Xanthine dehydrogenase/oxidase [Includes: Xanthine dehydrogenase (XD) (EC 1.17.1.4); Xanthine oxidase (XO) (EC 1.17.3.2) (Xanthine oxidoreductase) (XOR)]	#N/A	#N/A	0.576474	1.09564	0.790017	-0.0130465	0.832678	0.650669	0.599056	0.426613	1.85291	0.396744	1.14313	0.56376	0.259177	0.263243	0.315931	0.50027	1	0.523458	1	1
Q00612	G6pdx	Glucose-6-phosphate 1-dehydrogenase X (G6PD) (EC 1.1.1.49)	0.313433	FALSE	3.1189	1.88679	0.761504	0.257987	3.53336	2.14788	0.00036518	0.490063	3.23462	3.32598	0.28807	0.85676	0.000122193	8.93e-05	2.43213	0.00829896	0.0149539	0.0168885	0.0573836	0.162671
Q00623	Apoa1	Apolipoprotein A-I (Apo-AI) (ApoA-I) (Apolipoprotein A1) [Cleaved into: Proapolipoprotein A-I (ProapoA-I); Truncated apolipoprotein A-I]	#N/A	#N/A	-1.0619	-1.08068	-1.87944	-1.30504	-1.43287	-1.1416	-1.65221	-0.764397	-1.56057	-3.37213	-0.499061	-0.741369	0.569738	0.304119	-0.468038	0.53987	1	1	1	1
Q00724	Rbp4	Retinol-binding protein 4 (Plasma retinol-binding protein) (PRBP) (RBP)	0.0746269	FALSE	-1.2569	-1.05471	-2.98691	-3.24464	-1.08841	-0.744565	-1.22674	-2.08533	-0.824098	-1.41802	-1.6311	-2.32307	0.0379143	0.0116562	1.18518	0.141918	0.895031	0.226995	1	0.607925
Q00897	Serpina1d	Alpha-1-antitrypsin 1-4 (Alpha-1 protease inhibitor 4) (Serine protease inhibitor 1-4) (Serine protease inhibitor A1d) (Serpin A1d)	0.692308	TRUE	0.718556	2.80731	-1.62706	0.362095	-0.0292207	3.08931	-1.09533	0.928625	0.0442961	2.27934	-0.793479	1.90162	0.000130726	0.0818414	1.53885	0.304743	0.227781	0.646877	0.0129892	0.338404
Q01149	Col1a2	Collagen alpha-2(I) chain (Alpha-2 type I collagen)	#N/A	#N/A	0.576891	-1.07387	1.79217	-0.678344	0.701705	-0.729095	2.23182	0.3879	-0.210201	0.621073	0.549862	0.393005	0.0613611	0.168707	-0.798318	0.431064	0.832309	1	0.359741	1
Q01279	Egfr	Epidermal growth factor receptor (EC 2.7.10.1)	#N/A	#N/A	-2.33129	1.23954	0.214321	0.399893	-2.02154	1.10267	0.353223	0.990886	0.846642	0.256726	-0.501678	0.399619	0.119383	0.526737	-0.460586	0.715862	1	0.474298	1	1
Q01339	Apoh	Beta-2-glycoprotein 1 (APC inhibitor) (Activated protein C-binding protein) (Apolipoprotein H) (Apo-H) (Beta-2-glycoprotein I) (B2GPI) (Beta(2)GPI)	#N/A	#N/A	0.279601	0.33189	-0.102863	-0.926183	-0.359843	0.478609	0.128751	-0.184858	3.46981	-1.49537	2.63453	1.71362	0.700664	0.916877	-0.0930499	0.958743	1	1	1	1
Q01768	Nme2	Nucleoside diphosphate kinase B (NDK B) (NDP kinase B) (EC 2.7.4.6) (Histidine protein kinase NDKB) (EC 2.7.13.3) (P18) (nm23-M2)	#N/A	#N/A	4.74471	0.308357	0.267884	-0.29281	3.7409	0.829604	0.0982017	0.915779	2.09247	1.5854	-0.0955701	2.04162	0.0104468	0.0613654	1.72772	0.276743	0.0892691	0.187444	1	1
Q01853	Vcp	Transitional endoplasmic reticulum ATPase (TER ATPase) (EC 3.6.4.6) (15S Mg(2+)-ATPase p97 subunit) (Valosin-containing protein) (VCP)	0.41791	FALSE	5.28092	-0.64044	-0.453207	0.316648	5.495	-1.10591	0.0305932	0.50127	3.5397	0.115842	0.716416	0.411597	4.68e-05	0.192442	1.8603	0.442908	0.0136726	0.0111981	1	1
Q02053	Uba1	Ubiquitin-like modifier-activating enzyme 1 (EC 6.2.1.45) (Ubiquitin-activating enzyme E1) (Ubiquitin-activating enzyme E1 X) (Ubiquitin-like modifier-activating enzyme 1 X)	0.134328	FALSE	4.86699	-0.749962	-0.541917	-0.0232639	3.95227	-0.139839	-0.0233563	0.0436881	1.6718	0.682921	-0.109378	0.563943	0.00319929	0.120505	1.72908	0.377885	0.0569563	0.084396	1	1
Q02105	C1qc	Complement C1q subcomponent subunit C	#N/A	#N/A	-0.0500218	0.408849	0.0561567	0.304456	0.703859	-0.288842	0.871212	0.124478	2.27519	-0.765079	0.312607	0.0244686	0.276123	0.835027	0.0984291	0.907621	1	0.864159	1	1
Q02257	Jup	Junction plakoglobin (Desmoplakin III) (Desmoplakin-3)	#N/A	#N/A	1.63096	0.00349567	-0.745636	-0.15508	4.25312	0.248832	-0.844623	-1.02538	0.0294833	-0.206403	3.25387	-0.942917	0.287547	0.299885	1.06988	0.538618	1	0.573177	1	1
Q02596	Glycam1	Glycosylation-dependent cell adhesion molecule 1 (GlyCAM-1) (Endothelial ligand FOR L-selectin) (MC26) (SGP50) (Sulfated 50 kDa glycoprotein)	#N/A	#N/A	-0.509774	0.923261	0.854533	-0.42117	-0.881194	0.434022	0.715914	0.308246	0.380263	-0.0350633	-0.435948	0.746131	0.440727	0.518832	-0.242699	0.709328	1	0.991749	1	1
Q02819	Nucb1	Nucleobindin-1 (CALNUC)	#N/A	#N/A	3.17719	0.881606	0.681165	1.1821	1.90589	0.437917	0.365654	1.39009	0.754894	0.655727	1.96814	0.646872	0.284447	0.6075	0.263199	0.782195	1	0.901363	1	1
Q03311	Bche	Cholinesterase (EC 3.1.1.8) (Acylcholine acylhydrolase) (Butyrylcholine esterase) (Choline esterase II) (Pseudocholinesterase)	#N/A	#N/A	-1.11946	-0.533012	-1.02158	-1.1923	-0.503394	-0.924693	-1.17839	-0.871337	-1.1419	-1.32441	0.0769102	-1.52071	0.659492	0.921433	0.0267553	0.961313	1	1	1	1
Q03734	Serpina3m	Serine protease inhibitor A3M (Serpin A3M)	0.307692	FALSE	-0.0527674	1.46219	-1.73288	0.236989	0.23817	1.32708	-0.558704	0.613743	0.228695	0.909018	-0.153901	0.489951	0.00379405	0.0794707	0.86953	0.304743	0.474191	1	0.0573836	1
Q05144	Rac2	Ras-related C3 botulinum toxin substrate 2 (Protein EN-7) (p21-Rac2)	0.428571	FALSE	3.67641	3.13147	1.34813	0.389856	6.94868	3.2201	1.32694	0.594994	2.59229	4.82161	1.2652	1.05084	0.0161428	0.00450449	3.0691	0.0825223	0.275294	0.148283	0.742844	0.64089
Q05793	Hspg2	Basement membrane-specific heparan sulfate proteoglycan core protein (HSPG) [Cleaved into: Endorepellin; LG3 peptide]	#N/A	#N/A	0.658176	0.273709	0.0496119	-0.217969	0.479001	-0.0580288	0.0803387	-0.074104	-0.240962	0.475255	-0.329488	0.0274781	0.338209	0.0652985	0.341881	0.287564	1	0.79594	1	1
Q05909	Ptprg	Receptor-type tyrosine-protein phosphatase gamma (Protein-tyrosine phosphatase gamma) (R-PTP-gamma) (EC 3.1.3.48)	#N/A	#N/A	0.0676359	-0.990177	-0.914842	-1.45548	-0.908976	-0.597555	-0.534985	-1.65661	-1.87888	-1.01057	-0.0913716	-1.53502	0.209998	0.698759	0.144965	0.833948	1	0.864159	1	1
Q06770	Serpina6	Corticosteroid-binding globulin (CBG) (Serpin A6) (Transcortin)	0.115385	FALSE	-0.244844	-2.54906	0.492466	-2.16546	-0.568586	-2.21672	0.088767	-1.8775	-0.459291	-3.67816	1.54424	-1.68054	0.000248757	0.254345	-1.01977	0.49412	0.507127	0.211508	0.022972	1
Q06890	Clu	Clusterin (Apolipoprotein J) (Apo-J) (Clustrin) (Sulfated glycoprotein 2) (SGP-2) [Cleaved into: Clusterin beta chain; Clusterin alpha chain]	0.692308	TRUE	0.691288	1.28897	1.90544	1.17543	1.34525	0.979333	2.28332	1.24189	0.950331	0.849918	2.08848	2.59671	0.0521275	0.0117749	-0.864361	0.141918	0.307679	0.68197	0.483377	1
Q07079	Igfbp5	Insulin-like growth factor-binding protein 5 (IBP-5) (IGF-binding protein 5) (IGFBP-5)	#N/A	#N/A	-0.322645	-0.251915	-1.14568	-0.993226	-0.133971	-0.26584	-1.20458	-0.599662	-0.194653	-1.17071	0.985649	-0.422915	0.869428	0.653246	0.173447	0.806593	1	1	1	1
Q07235	Serpine2	Glia-derived nexin (GDN) (Peptidase inhibitor 7) (PI-7) (Protease nexin 1) (PN-1) (Protease nexin I) (Serine protease-inhibitor 4) (Serpin E2)	#N/A	#N/A	2.34446	-0.184841	-0.446422	-0.350551	2.28399	-1.08798	1.1611	-0.522342	-0.281854	-0.517608	-0.26953	0.647854	0.133619	0.581256	0.389343	0.767716	1	0.609757	1	1
Q07456	Ambp	Protein AMBP [Cleaved into: Alpha-1-microglobulin (EC 1.6.2.-); Inter-alpha-trypsin inhibitor light chain (ITI-LC) (Bikunin) (HI-30); Trypstatin]	#N/A	#N/A	0.741966	2.34722	1.53273	1.11887	0.597763	1.99439	2.14665	1.72262	0.882336	1.70843	0.454629	2.21495	0.0916726	0.712874	-0.153056	0.839322	1	0.523506	1	1
Q07968	F13b	Coagulation factor XIII B chain (Protein-glutamine gamma-glutamyltransferase B chain) (Transglutaminase B chain)	#N/A	#N/A	-1.3375	-0.262331	-2.36742	-0.899492	-1.28974	-0.664535	-2.07854	-0.484354	-0.0953146	-1.83829	-0.0998928	-1.66111	0.8069	0.468991	0.350518	0.675465	1	1	1	1
Q08481	Pecam1	Platelet endothelial cell adhesion molecule (PECAM-1) (CD antigen CD31)	#N/A	#N/A	-0.335846	0.828554	0.186061	-0.4066	0.675983	0.224261	-0.673078	-0.210473	-0.880203	0.36812	-0.0729438	-0.237377	0.270573	0.228055	0.382547	0.466026	1	1	1	1
Q08761	Pros1	Vitamin K-dependent protein S	#N/A	#N/A	-0.307084	0.451954	0.382609	-0.257071	-0.767661	-0.124809	-0.528409	-0.205412	0.425506	-0.103095	-0.751046	0.368845	0.779292	0.731321	0.0942158	0.849403	1	1	1	1
Q08879	Fbln1	Fibulin-1 (FIBL-1) (Basement-membrane protein 90) (BM-90)	#N/A	#N/A	-0.250212	0.08	-0.429812	-0.624751	-0.223213	-0.0355196	0.169733	-0.0919046	0.126674	0.0420117	-0.800773	-0.18443	0.440485	0.121217	0.283613	0.377885	1	1	1	1
Q08879-2	NA	NA	#N/A	#N/A	0.0896789	0.416262	0.140618	-0.41937	0.710703	0.36841	-0.419866	-0.291823	0.279176	0.227247	-0.597462	0.0731894	0.0396657	0.00284198	0.601031	0.0650814	0.362481	0.391502	0.551366	0.980327
Q09200	B4galnt1	Beta-1,4 N-acetylgalactosaminyltransferase 1 (EC 2.4.1.92) ((N-acetylneuraminyl)-galactosylglucosylceramide) (GM2/GD2 synthase) (GalNAc-T)	#N/A	#N/A	0.40975	-0.0887774	-0.355952	-0.915485	0.450824	-0.137888	-0.175015	-1.22089	-2.00326	-0.354647	-0.855888	-0.666383	0.666734	0.338582	0.410935	0.573397	1	1	1	1
Q11136	Pepd	Xaa-Pro dipeptidase (X-Pro dipeptidase) (EC 3.4.13.9) (Imidodipeptidase) (Peptidase 4) (Peptidase D) (Proline dipeptidase) (Prolidase)	#N/A	#N/A	0.174322	0.662971	-0.424461	-0.41571	0.024236	-0.0123358	1.467	-0.0113523	0.37282	0.374017	0.420106	-0.613475	0.312149	0.579529	0.195653	0.767716	1	0.935861	1	1
Q19LI2	A1bg	Alpha-1B-glycoprotein (Alpha-1-B glycoprotein)	0.230769	FALSE	-1.33894	-3.1021	6.11171	-1.10809	-0.63089	-2.32813	5.94741	-0.283809	-0.652681	-1.49218	1.17103	-0.601026	0.00269912	0.0500537	-3.46369	0.248273	0.0892691	1	0.0573836	1
Q3SXB8	Colec11	Collectin-11 (Collectin kidney protein 1) (CL-K1)	#N/A	#N/A	0.520511	1.24127	-1.08732	1.1833	1.88664	0.365895	0.540102	1.29927	-0.162428	1.28986	-0.150418	2.03421	0.1066	0.69832	0.220438	0.833948	1	0.935861	0.970131	1
Q3TTY5	Krt2	Keratin, type II cytoskeletal 2 epidermal (Cytokeratin-2e) (CK-2e) (Epithelial keratin-2e) (Keratin-2 epidermis) (Keratin-2e) (K2e) (Type-II keratin Kb2)	#N/A	#N/A	3.79694	-0.248472	-0.0736433	-0.185075	6.04739	1.17347	1.62954	-0.375038	2.7093	-1.05156	1.22088	-2.42309	0.00539067	0.126653	2.10558	0.384152	0.248081	0.0558987	1	1
Q3U0B3	Dhrs11	Dehydrogenase/reductase SDR family member 11 (17-beta-hydroxysteroid dehydrogenase) (3-beta-hydroxysteroid 3-dehydrogenase) (EC 1.1.1.270) (Estradiol 17-beta-dehydrogenase) (EC 1.1.1.62) (Short-chain dehydrogenase/reductase family 24C member 1)	0.0149254	FALSE	5.33406	-1.3058	-0.0730235	-0.0526427	5.87636	-2.15366	0.283907	1.46394	3.5868	-1.3164	0.796227	0.701748	4.76e-05	0.480563	1.1502	0.689961	0.0190512	0.0211678	0.425295	0.421094
Q5MJS3	Fam20c	Extracellular serine/threonine protein kinase FAM20C (EC 2.7.11.1) (Dentin matrix protein 4) (DMP-4) (Golgi-enriched fraction casein kinase) (GEF-CK)	#N/A	#N/A	0.809317	-0.793788	0.447605	-0.118174	-1.03136	-0.182249	-0.546629	-0.131748	-1.19108	-0.0524534	0.0574658	-0.619804	0.853519	0.483107	-0.255055	0.691447	1	1	1	1
Q60590	Orm1	Alpha-1-acid glycoprotein 1 (AGP 1) (Orosomucoid-1) (OMD 1)	#N/A	#N/A	3.38119	3.60149	5.67505	2.22453	1.83218	4.08837	5.22053	3.9518	2.92533	3.4278	4.7043	5.47909	0.0717996	0.0613932	-1.33316	0.276743	0.238921	0.83753	0.994106	1
Q60692	Psmb6	Proteasome subunit beta type-6 (EC 3.4.25.1) (Low molecular mass protein 19) (Macropain delta chain) (Multicatalytic endopeptidase complex delta chain) (Proteasome delta chain) (Proteasome subunit Y)	1	TRUE	1.62765	0.622574	0.245002	0.300917	1.90994	0.209302	-0.0320228	0.295873	0.845921	1.11859	0.861165	0.085758	0.0305472	0.0318836	0.762881	0.220456	0.248081	0.165934	1	1
Q60847	Col12a1	Collagen alpha-1(XII) chain	0.285714	FALSE	0.606632	-0.0798181	-0.505562	-0.845983	0.772624	-0.588623	-0.428189	-1.56889	-0.478622	0.28624	-0.56063	-0.182331	0.122024	0.0301176	0.768336	0.220456	0.898984	0.33656	1	1
Q60864	Stip1	Stress-induced-phosphoprotein 1 (STI1) (mSTI1) (Hsc70/Hsp90-organizing protein) (Hop)	0.164179	FALSE	2.3305	0.26995	0.424864	-0.049714	1.99962	0.529003	0.00373876	0.490545	2.37926	-0.187578	0.89632	0.771303	0.000470387	0.15601	0.797283	0.423966	0.0361323	0.0282244	1	1
Q60963	Pla2g7	Platelet-activating factor acetylhydrolase (PAF acetylhydrolase) (EC 3.1.1.47) (1-alkyl-2-acetylglycerophosphocholine esterase) (2-acetyl-1-alkylglycerophosphocholine esterase) (LDL-associated phospholipase A2) (LDL-PLA(2)) (PAF 2-acylhydrolase)	#N/A	#N/A	-0.238527	1.25569	-0.542381	-0.0844418	0.558722	0.818255	-0.509782	-0.254356	-0.238931	0.599591	-0.911491	0.672628	0.00930221	0.0504134	0.73077	0.248273	0.702429	1	0.0852031	0.933998
Q60994	Adipoq	Adiponectin (30 kDa adipocyte complement-related protein) (Adipocyte complement-related 30 kDa protein) (ACRP30) (Adipocyte, C1q and collagen domain-containing protein) (Adipocyte-specific protein AdipoQ)	#N/A	#N/A	-0.584837	-2.5453	-1.05924	-2.69305	-0.311939	-2.62282	-0.960643	-2.27387	-2.10219	-3.14778	0.648006	-3.44181	0.00993663	0.745583	-0.25571	0.855357	1	0.269301	0.218015	1
Q61129	Cfi	Complement factor I (EC 3.4.21.45) (C3B/C4B inactivator) [Cleaved into: Complement factor I heavy chain; Complement factor I light chain]	#N/A	#N/A	0.900714	1.63813	1.0244	0.598264	0.834786	1.12007	1.65906	2.0373	1.85122	0.544921	1.2228	2.47999	0.692653	0.334538	-0.355327	0.573397	1	1	1	1
Q61147	Cp	Ceruloplasmin (Cuproxidase ceruloplasmin) (EC 1.16.3.4) (Ferroxidase ceruloplasmin) (EC 1.16.3.1)	#N/A	#N/A	-0.104108	0.935271	-0.307148	-0.569164	-0.642427	0.890691	-0.178145	-0.208355	-0.272114	0.379342	1.32548	-0.487266	0.0705392	0.505474	0.268542	0.699277	1	1	1	0.802981
Q61171	Prdx2	Peroxiredoxin-2 (EC 1.11.1.24) (Thiol-specific antioxidant protein) (TSA) (Thioredoxin peroxidase 1) (Thioredoxin-dependent peroxide reductase 1) (Thioredoxin-dependent peroxiredoxin 2)	0.567164	TRUE	7.33781	-1.79545	-0.0640003	0.238947	6.18853	-2.14531	0.542162	1.62094	5.12012	-1.28893	0.570523	1.85302	8.32e-06	0.46502	1.44253	0.671858	0.0079921	0.00996506	0.299093	0.167501
Q61207	Psap	Prosaposin (Sulfated glycoprotein 1) (SGP-1) [Cleaved into: Saposin-A; Saposin-B-Val; Saposin-B; Saposin-C; Saposin-D]	#N/A	#N/A	-0.413292	0.898422	-0.0137535	-0.725241	0.657177	0.508945	-0.312607	-0.365878	-0.316053	0.217956	-0.730029	0.713087	0.287061	0.138543	0.497929	0.405323	1	1	0.94468	1
Q61233	Lcp1	Plastin-2 (65 kDa macrophage protein) (L-plastin) (Lymphocyte cytosolic protein 1) (LCP-1) (pp65)	0.149254	FALSE	1.5423	2.94694	0.315534	0.181584	1.48553	2.55484	0.487697	0.316045	0.451603	2.47043	0.305544	1.39835	0.00150927	0.0114255	1.40781	0.141918	0.751787	0.914865	0.0573836	0.144574
Q61247	Serpinf2	Alpha-2-antiplasmin (Alpha-2-AP) (Alpha-2-plasmin inhibitor) (Alpha-2-PI) (Serpin F2)	#N/A	#N/A	0.292589	0.485675	0.681016	-0.483213	-0.510363	-0.110966	1.04512	0.476732	0.645547	-0.542066	-1.36231	0.948317	0.959607	0.702312	-0.174208	0.835478	1	1	1	1
Q61268	Apoc4	Apolipoprotein C-IV (Apo-CIV) (ApoC-IV) (Apolipoprotein C2-linked) (ACL) (Apolipoprotein C4)	#N/A	#N/A	-1.5561	-0.8196	-1.46011	-1.2691	-0.912204	-1.11023	-0.996833	-1.41534	-1.38932	-1.90135	-0.935731	-0.331933	0.858901	0.395234	-0.213292	0.613617	1	1	1	1
Q61316	Hspa4	Heat shock 70 kDa protein 4 (Heat shock 70-related protein APG-2)	0.223881	FALSE	2.95826	0.758022	0.940431	0.84246	2.7135	0.696683	0.466295	0.773829	1.49092	1.83684	-0.0510249	1.06867	0.0162008	0.0408019	1.06893	0.241117	0.104437	0.214746	1	1
Q61508	Ecm1	Extracellular matrix protein 1 (Secretory component p85)	#N/A	#N/A	-0.560585	-0.348862	-0.44069	-0.961127	-0.0310439	-0.597347	-0.360506	-0.79523	-0.410479	-0.629388	0.553913	-0.701236	0.111655	0.931875	0.0211951	0.965049	1	0.67245	1	1
Q61598	Gdi2	Rab GDP dissociation inhibitor beta (Rab GDI beta) (GDI-3) (Guanosine diphosphate dissociation inhibitor 2) (GDI-2)	#N/A	#N/A	3.06346	-0.16722	-0.172027	-0.193886	2.8005	-0.315848	-0.341673	-0.458763	0.594304	0.966416	0.558714	-0.506791	0.0193448	0.0742429	1.34267	0.304743	0.231172	0.127291	1	1
Q61646	Hp	Haptoglobin [Cleaved into: Haptoglobin alpha chain; Haptoglobin beta chain]	#N/A	#N/A	8.0193	11.977	12.3058	2.17378	4.92111	12.9264	9.13176	3.57377	2.01003	13.0149	10.7529	11.9567	0.0481348	0.85257	0.49568	0.907965	0.656471	1	1	0.897324
Q61702	Itih1	Inter-alpha-trypsin inhibitor heavy chain H1 (ITI heavy chain H1) (ITI-HC1) (Inter-alpha-inhibitor heavy chain 1)	#N/A	#N/A	-0.199667	1.2836	0.457747	0.506991	0.0227114	0.884235	1.15794	1.13782	0.538939	0.572616	-0.880887	2.05532	0.234526	0.641456	-0.222083	0.806521	1	0.609757	1	1
Q61703	Itih2	Inter-alpha-trypsin inhibitor heavy chain H2 (ITI heavy chain H2) (ITI-HC2) (Inter-alpha-inhibitor heavy chain 2)	#N/A	#N/A	-0.921296	0.342441	-0.777912	-0.68065	-0.515068	0.149575	-0.0572702	-0.157203	-0.657803	-0.0550798	-2.1494	0.539271	0.179454	0.543079	0.270988	0.731559	1	0.97122	0.843243	1
Q61704	Itih3	Inter-alpha-trypsin inhibitor heavy chain H3 (ITI heavy chain H3) (ITI-HC3) (Inter-alpha-inhibitor heavy chain 3)	#N/A	#N/A	2.76173	4.56518	4.58484	3.15091	2.57156	4.29343	4.9202	4.37098	2.86117	3.93154	1.26031	4.62876	0.388626	0.643856	-0.321896	0.806521	1	0.851647	1	1
Q61730	Il1rap	Interleukin-1 receptor accessory protein (IL-1 receptor accessory protein) (IL-1RAcP) (EC 3.2.2.6) (Interleukin-33 receptot beta chain)	#N/A	#N/A	0.0676716	-0.659673	-0.496831	-1.22763	-0.111056	-1.01205	-0.0906684	-0.617649	-0.423688	-1.73788	0.363294	-1.15358	0.0231633	0.772855	-0.108936	0.8697	1	0.3621	0.352815	1
Q61765	Krt31	Keratin, type I cuticular Ha1 (HKA-1) (Hair keratin, type I Ha1) (Keratin-31) (K31)	#N/A	#N/A	-0.410254	-2.36725	-1.98284	9.18361	3.19593	-3.39668	-9.09072	-7.94385	-0.218949	-0.149438	-1.12278	-0.421934	0.627318	0.651989	1.33864	0.806593	1	1	1	1
Q61781	Krt14	Keratin, type I cytoskeletal 14 (Cytokeratin-14) (CK-14) (Keratin-14) (K14)	#N/A	#N/A	3.25193	0.388189	-1.22522	0.560748	8.92064	0.699214	-0.13986	-0.739254	1.40176	-0.211243	4.02119	-0.805232	0.144448	0.220007	2.12969	0.462217	0.898984	0.400922	1	1
Q61805	Lbp	Lipopolysaccharide-binding protein (LBP)	#N/A	#N/A	0.216432	2.65694	0.357563	1.24158	1.14307	1.95599	-0.729483	0.999465	1.00387	0.86251	-0.463834	2.70202	0.031022	0.344799	0.621916	0.573397	0.965165	0.889792	0.285881	1
Q61830	Mrc1	Macrophage mannose receptor 1 (MMR) (CD antigen CD206)	#N/A	#N/A	0.0914828	0.0536604	0.556456	-0.0113469	0.188477	0.116732	-0.233192	-0.10226	-0.0841285	-0.0406676	0.15097	0.138108	0.858343	0.816353	-0.0288634	0.900939	1	1	1	1
Q61838	Pzp	Pregnancy zone protein (Alpha-2-macroglobulin) (Alpha-2-M) [Cleaved into: Alpha-2-macroglobulin 165 kDa subunit; Alpha-2-macroglobulin 35 kDa subunit]	0.653846	TRUE	-0.864362	0.00543283	-0.350688	-0.661573	-1.36596	-0.351864	-0.509528	-0.181064	-1.11296	-1.48696	0.479518	0.0857602	0.17261	0.0477344	-0.673182	0.245644	0.596348	0.585283	1	1
Q62009	Postn	Periostin (PN) (Osteoblast-specific factor 2) (OSF-2)	#N/A	#N/A	-0.255273	-1.01785	-0.198689	-1.78812	-0.192891	-1.28147	-0.132462	-1.62719	-0.722056	-0.758929	-1.48363	-1.01834	0.089871	0.354999	0.336661	0.573397	1	0.295406	1	1
Q62165	Dag1	Dystroglycan 1 (Dystroglycan) (Dystrophin-associated glycoprotein 1) [Cleaved into: Alpha-dystroglycan (Alpha-DG); Beta-dystroglycan (Beta-DG)]	#N/A	#N/A	0.180159	0.162771	0.0153566	-0.606057	-0.274896	0.42306	-0.388937	-0.573156	-0.286908	0.166102	0.384792	-0.291601	0.0464439	0.149026	0.304982	0.411168	1	0.718962	1	0.460169
Q62351	Tfrc	Transferrin receptor protein 1 (TR) (TfR) (TfR1) (Trfr) (CD antigen CD71)	#N/A	#N/A	0.0973444	0.680107	0.374169	0.389756	0.499881	0.144851	0.582465	0.341277	-0.164432	-0.207531	-0.194619	0.174034	0.950721	0.58333	-0.10281	0.767716	1	1	1	1
Q62356	Fstl1	Follistatin-related protein 1 (Follistatin-like protein 1) (TGF-beta-inducible protein TSC-36)	#N/A	#N/A	2.12868	1.84091	1.05852	0.5965	1.89606	1.4953	2.11943	1.15524	0.619972	1.91803	1.12562	1.06535	0.357185	0.156491	0.463047	0.423966	1	0.901363	1	1
Q62465	Vat1	Synaptic vesicle membrane protein VAT-1 homolog (EC 1.-.-.-)	0.0454545	FALSE	3.70907	1.9765	1.20341	0.429361	3.84563	2.15039	0.825117	1.60447	1.76227	2.33801	0.514115	1.52331	0.0159857	0.00547516	1.61368	0.0887792	0.120406	0.187596	0.781136	1
Q63880	Ces3a	Carboxylesterase 3A (EC 3.1.1.1) (ES-male) (Liver carboxylesterase 31) (Esterase-31)	#N/A	#N/A	-1.26609	-0.209867	-0.0790404	-0.825319	-0.921228	0.782439	0.0887932	-0.477682	0.242554	-0.278808	-0.882918	0.377957	0.586045	0.948544	0.024535	0.972248	1	1	1	1
Q64726	Azgp1	Zinc-alpha-2-glycoprotein (Zn-alpha-2-GP) (Zn-alpha-2-glycoprotein)	#N/A	#N/A	-0.624324	-0.485056	-0.381427	-0.894345	-0.951844	-0.461638	-0.166417	-0.956642	-0.251439	-1.23986	-1.11307	-0.849072	0.694862	0.789844	0.0578018	0.880167	1	1	1	1
Q64727	Vcl	Vinculin (Metavinculin)	#N/A	#N/A	2.18056	1.79978	1.53021	1.31262	1.53441	1.24412	0.689215	1.38697	1.41717	1.67303	0.412732	1.4961	0.119844	0.0597925	0.503536	0.276743	0.448489	1	0.843243	1
Q64739	Col11a2	Collagen alpha-2(XI) chain	0.238095	FALSE	1.38469	0.531621	0.802421	-0.291553	2.07762	0.552251	0.266575	0.0616275	1.42555	0.510237	0.270329	0.909723	0.010277	0.0471853	0.743808	0.245644	0.157943	0.084396	1	1
Q6DFX2	Antxr2	Anthrax toxin receptor 2	#N/A	#N/A	-0.976021	-0.502418	-1.56445	-1.63069	-0.847	-1.11031	-1.8771	-1.16157	-1.22651	-1.42944	-1.42276	-0.783624	0.194025	0.0864801	0.391415	0.314348	0.707554	1	0.877431	1
Q6GQT1	A2m	Alpha-2-macroglobulin-P (Alpha-2-macroglobulin)	0.346154	FALSE	0.730063	-1.14965	-4.6712	-2.08987	1.00432	-1.32594	-4.69546	-2.01465	0.468582	-1.46535	0.0879973	-2.27932	0.0483365	0.028315	2.32075	0.220456	0.210727	0.364272	1	1
Q6IFX2	Krt42	Keratin, type I cytoskeletal 42 (Cytokeratin-42) (CK-42) (Keratin-17n) (Keratin-42) (K42) (Type I keratin Ka22)	#N/A	#N/A	2.77751	0.138243	-1.10028	0.352573	7.32352	0.488771	0.268363	-0.82374	0.175161	0.316778	4.7434	-2.63499	0.241224	0.289697	1.73578	0.533018	1	0.501083	1	1
Q6IRU2	Tpm4	Tropomyosin alpha-4 chain (Tropomyosin-4)	0.454545	FALSE	5.74275	-0.408538	0.462158	0.382378	5.3109	0.35765	0.635235	-0.17306	4.88467	-0.0680901	2.63139	0.881792	5.98e-05	0.198094	1.83324	0.453636	0.0210382	0.00827898	0.843243	1
Q6ZQ38	Cand1	Cullin-associated NEDD8-dissociated protein 1 (Cullin-associated and neddylation-dissociated protein 1) (p120 CAND1)	0.0298507	FALSE	3.26111	0.237908	0.0759126	0.0717695	2.3776	0.920142	-0.694074	0.138927	2.3606	0.764418	0.727997	0.418175	0.000546964	0.0229379	1.53051	0.203263	0.023674	0.0260084	1	1
Q71KU9	Fgl1	Fibrinogen-like protein 1 (Fibrinogen-related protein 1) (Mfrep-1) (Liver fibrinogen-related protein-1) (Mfire-1)	#N/A	#N/A	1.92505	3.59398	1.57744	3.9054	1.74571	3.3281	1.50189	3.67562	3.09522	2.73657	1.02822	4.93114	0.00154936	0.965387	-0.0325114	0.976042	0.832309	0.0982776	0.159392	1
Q80W65	Pcsk9	Proprotein convertase subtilisin/kexin type 9 (EC 3.4.21.-) (Neural apoptosis-regulated convertase 1) (NARC-1) (Proprotein convertase 9) (PC9) (Subtilisin/kexin-like protease PC9)	#N/A	#N/A	0.119475	2.15192	0.290702	0.166706	-0.479721	2.13044	0.158562	0.886445	1.43393	0.0879836	0.792401	1.00078	0.387376	0.494169	0.358071	0.694262	1	1	1	1
Q80YC5	F12	Coagulation factor XII (EC 3.4.21.38) (Hageman factor) (HAF) [Cleaved into: Coagulation factor XIIa heavy chain; Coagulation factor XIIa light chain]	#N/A	#N/A	-0.0964825	0.00941036	0.4706	-1.07942	0.127301	0.0177736	-0.081939	-0.381578	1.23585	-0.448236	0.716441	0.250189	0.260291	0.663449	0.158554	0.814637	1	0.661101	1	1
Q80YX1	Tnc	Tenascin (TN) (Hexabrachion) (Tenascin-C) (TN-C)	#N/A	#N/A	-0.975765	-0.687744	-0.519391	-1.85548	-0.640025	-0.50388	-0.468031	-1.40434	-1.15797	-0.416492	-0.122613	-0.944086	0.0108558	0.607994	0.155345	0.782195	0.592299	0.593385	1	0.421094
Q8BH35	C8b	Complement component C8 beta chain (Complement component 8 subunit beta)	#N/A	#N/A	1.46437	1.33251	2.48273	1.47062	0.353291	1.0799	2.02428	1.82519	2.35948	0.419048	0.48636	1.87823	0.610729	0.228943	-0.526468	0.466026	1	1	1	1
Q8BH61	F13a1	Coagulation factor XIII A chain (Coagulation factor XIIIa) (EC 2.3.2.13) (Protein-glutamine gamma-glutamyltransferase A chain) (Transglutaminase A chain)	#N/A	#N/A	-2.05811	-0.422562	-4.13798	-0.857029	-1.83176	-0.880132	-3.39227	-0.405327	-0.0211928	-2.25797	-0.905576	-2.75256	0.409622	0.293955	0.829836	0.534872	1	1	1	1
Q8BHC0	Lyve1	Lymphatic vessel endothelial hyaluronic acid receptor 1 (LYVE-1) (Cell surface retention sequence-binding protein 1) (CRSBP-1) (Extracellular link domain-containing protein 1)	#N/A	#N/A	-0.131572	0.122541	-0.17301	-0.651069	-0.99287	0.319257	-0.559932	-0.498	-0.196873	0.00614956	0.595432	-0.739895	0.135721	0.500315	0.192185	0.69784	1	1	1	0.933998
Q8BK48	Ces2e	Pyrethroid hydrolase Ces2e (EC 3.1.1.88) (Carboxylic ester hydrolase) (EC 3.1.1.-) (carboxylesterase 2E)	#N/A	#N/A	-0.998777	0.133694	-1.40817	-1.16112	-0.550784	-0.184215	-1.1126	-1.56924	-1.0959	-0.445851	-0.305876	-0.724619	0.0793507	0.080981	0.523297	0.304743	1	1	0.766526	0.671706
Q8BND5	Qsox1	Sulfhydryl oxidase 1 (mSOx) (EC 1.8.3.2) (Quiescin Q6) (Skin sulfhydryl oxidase)	#N/A	#N/A	0.284491	1.05168	0.815515	0.199639	0.222248	0.77604	0.510851	0.647925	0.633831	0.79339	-1.07166	1.62567	0.425001	0.669586	0.17229	0.817786	1	1	1	1
Q8BPB5	Efemp1	EGF-containing fibulin-like extracellular matrix protein 1 (Fibulin-3) (FIBL-3)	#N/A	#N/A	-0.37942	0.104324	0.132962	0.0620482	0.243044	0.0830286	1.1077	0.163946	0.556643	-0.397228	0.0783763	0.621527	0.542775	0.184634	-0.326028	0.436328	1	1	1	1
Q8BTM8	Flna	Filamin-A (FLN-A) (Actin-binding protein 280) (ABP-280) (Alpha-filamin) (Endothelial actin-binding protein) (Filamin-1) (Non-muscle filamin)	1	TRUE	2.9297	2.89127	1.70169	0.292022	4.09911	2.62835	0.974873	1.06765	2.45564	2.3712	0.906493	1.55905	0.00446181	0.000312375	1.81225	0.0158964	0.108553	0.0760466	0.441474	0.46317
Q8C165	Pm20d1	N-fatty-acyl-amino acid synthase/hydrolase PM20D1 (EC 3.5.1.114) (EC 3.5.1.14) (Peptidase M20 domain-containing protein 1) (PM20D1)	#N/A	#N/A	-0.363807	-0.574284	-1.77694	-0.931886	0.763844	-0.817517	-1.54876	-1.60911	-0.62297	-0.772519	-0.101748	-0.530683	0.257717	0.0910081	0.685311	0.318181	0.77329	0.6852	1	1
Q8C255	Dpep2	Dipeptidase 2 (EC 3.4.13.19) (Membrane-bound dipeptidase 2) (MBD-2)	#N/A	#N/A	0.142635	0.362369	-0.865893	-0.447511	0.773776	-0.0365301	-0.366123	-0.791435	0.900118	-0.221515	0.0588592	-0.358032	0.0189085	0.00717893	0.781831	0.107003	0.210727	0.127291	1	1
Q8CF98	Colec10	Collectin-10 (Collectin liver protein 1) (CL-L1)	#N/A	#N/A	1.41453	1.69692	0.484039	1.86861	0.959008	1.21823	1.27436	2.25906	0.732069	1.38014	0.768907	1.32457	0.0513422	0.760103	-0.0964412	0.859574	1	0.3621	0.989684	1
Q8CFX1	H6pd	GDH/6PGL endoplasmic bifunctional protein [Includes: Hexose-6-phosphate dehydrogenase (Glucose 1-dehydrogenase) (EC 1.1.1.47) (Glucose-6-phosphate dehydrogenase) (EC 1.1.1.363); 6-phosphogluconolactonase (6PGL) (EC 3.1.1.31)]	0.402985	FALSE	-0.11794	1.27715	0.163831	0.635802	0.415403	1.33465	0.50475	0.301238	-0.159054	1.12471	-0.00619323	0.204983	0.00131271	0.289785	0.345085	0.533018	1	0.718962	0.0696092	0.208429
Q8CG14	C1s1	Complement C1s-1 subcomponent (EC 3.4.21.42) (C1 esterase) (Complement C1s-A subcomponent) (Complement component 1 subcomponent s-A) (Complement component 1, S subcomponent 1) [Cleaved into: Complement C1s-A subcomponent heavy chain; Complement C1s-A subcomponent light chain]	#N/A	#N/A	-0.189411	-0.098161	-0.199087	-0.561304	-0.626718	-0.549942	0.0387844	-0.141827	-0.425609	-0.498033	-1.14672	0.412081	0.752954	0.59398	-0.131633	0.777265	1	1	1	1
Q8CG16	C1ra	Complement C1r-A subcomponent (EC 3.4.21.41) (Complement component 1 subcomponent r-A) [Cleaved into: Complement C1r-A subcomponent heavy chain; Complement C1r-A subcomponent light chain]	#N/A	#N/A	-0.13523	-0.0332962	-0.0727938	-0.318187	0.010398	-0.255007	-0.0780636	0.19156	-0.210938	-0.434069	-0.861684	0.484016	0.402051	0.746559	-0.0671648	0.855357	1	1	1	1
Q8CHP8	Pgp	Glycerol-3-phosphate phosphatase (G3PP) (EC 3.1.3.21) (Aspartate-based ubiquitous Mg(2+)-dependent phosphatase) (AUM) (EC 3.1.3.48) (Phosphoglycolate phosphatase) (PGP)	0.0895522	FALSE	3.2577	1.24861	0.56087	0.277961	3.24177	0.379347	0.454644	1.0273	1.62541	1.68012	0.753686	0.605154	0.00864022	0.038404	1.29222	0.240166	0.0945534	0.0982776	1	1
Q8CIE0	Serpina11	Serpin A11	#N/A	#N/A	1.03356	1.77537	-1.1775	-0.222391	1.03778	0.811061	-0.814165	-0.508089	-0.525422	0.915753	-1.02961	0.438303	0.0101675	0.00562139	1.39359	0.0887792	0.238921	0.935861	0.0958446	0.897324
Q8CIF4	Btd	Biotinidase (Biotinase) (EC 3.5.1.12)	#N/A	#N/A	-0.161683	0.251419	-0.680595	-0.954787	0.378001	-0.0762762	-0.81413	-0.545432	0.128714	-1.2918	0.957216	-0.0919029	0.699148	0.564814	0.226334	0.751991	1	0.971787	1	1
Q8CIZ8	Vwf	von Willebrand factor (vWF) [Cleaved into: von Willebrand antigen 2 (von Willebrand antigen II)]	#N/A	#N/A	1.98963	0.72862	0.530298	0.11392	1.34801	-0.353441	1.66034	-0.641142	0.567677	0.941962	-0.302886	-0.288026	0.144376	0.169414	0.691658	0.431064	1	0.33656	1	1
Q8K0D2	Habp2	Hyaluronan-binding protein 2 (EC 3.4.21.-) (Plasma hyaluronan-binding protein) [Cleaved into: Hyaluronan-binding protein 2 50 kDa heavy chain; Hyaluronan-binding protein 2 50 kDa heavy chain alternate form; Hyaluronan-binding protein 2 27 kDa light chain; Hyaluronan-binding protein 2 27 kDa light chain alternate form]	#N/A	#N/A	0.0684405	0.442865	0.549845	-0.0478322	0.0493021	0.0406201	0.166316	0.355407	0.500719	-1.12303	1.06322	0.433972	0.335319	0.172861	-0.423669	0.431956	1	1	0.959719	1
Q8K0E8	Fgb	Fibrinogen beta chain [Cleaved into: Fibrinopeptide B; Fibrinogen beta chain]	#N/A	#N/A	-1.58372	2.99391	-2.42281	1.47733	-1.77916	3.30132	-1.91787	1.70608	2.39549	1.93185	-2.02222	2.86548	0.00632739	0.365302	1.26228	0.582956	0.983529	0.49489	0.0958446	1
Q8K0Y2	Krt33a	Keratin, type I cuticular Ha3-I (Hair keratin, type I Ha3-I) (Keratin-33A) (K33A)	#N/A	#N/A	-0.737184	-1.61626	-0.667376	-1.4759	1.68251	-6.26883	-12.0139	-10.7492	-2.46223	0.549783	-3.73397	-1.91986	0.537702	0.160124	3.618	0.423966	1	0.97122	1	1
Q8K182	C8a	Complement component C8 alpha chain (Complement component 8 subunit alpha)	#N/A	#N/A	1.44196	1.36988	2.7793	1.41732	0.708788	1.2482	2.03485	2.07716	2.52859	0.627758	0.20074	2.19803	0.702951	0.336546	-0.463703	0.573397	1	1	1	1
Q8K1B8	Fermt3	Fermitin family homolog 3 (Kindlin-3) (Unc-112-related protein 2)	0.409091	FALSE	1.33275	0.91841	-0.30787	0.398551	1.77064	0.712748	0.0761248	0.284593	2.53308	0.0868047	0.382799	0.990842	0.00621122	0.0489098	0.921566	0.248273	0.0569563	0.161816	1	1
Q8K1I3	Spp2	Secreted phosphoprotein 24 (Spp-24) (Secreted phosphoprotein 2)	#N/A	#N/A	-0.624146	-0.429866	0.560371	-0.31933	-0.117146	-0.172097	-0.0105953	0.477116	1.51519	-1.41929	1.14233	0.91496	0.286946	0.179219	-0.668701	0.434299	1	1	0.971734	1
Q8QZR4	Oaf	Out at first protein homolog	#N/A	#N/A	0.400255	0.59477	0.131648	-0.376547	0.208437	0.466386	0.238685	-0.316126	-0.0905749	-0.0600315	-0.633266	0.932795	0.763394	0.349819	0.257009	0.573397	1	1	1	1
Q8R016	Blmh	Bleomycin hydrolase (BH) (BLM hydrolase) (BMH) (EC 3.4.22.40)	#N/A	#N/A	2.59059	0.514239	1.54354	0.113265	1.08474	0.458921	0.179583	0.119547	0.691087	0.621157	1.78858	-0.140683	0.111748	0.428606	0.392816	0.644961	1	0.348754	1	1
Q8R0Z6	Angptl6	Angiopoietin-related protein 6 (Angiopoietin-like protein 6) (Angiopoietin-related growth factor)	#N/A	#N/A	0.985355	0.50931	0.629823	-0.0967326	1.20644	0.235798	1.47285	0.917931	0.836119	0.157315	-0.00782083	0.345158	0.307662	0.716424	0.111521	0.84134	1	0.765915	1	1
Q8R121	Serpina10	Protein Z-dependent protease inhibitor (PZ-dependent protease inhibitor) (PZI) (Serpin A10)	#N/A	#N/A	0.589555	1.39351	1.29035	1.20729	0.149967	1.28582	1.79577	1.75834	1.55801	0.173126	0.909416	2.6612	0.246926	0.0661327	-0.745394	0.288465	1	0.557625	1	1
Q8R146	Apeh	Acylamino-acid-releasing enzyme (AARE) (EC 3.4.19.1) (Acyl-peptide hydrolase) (APH) (Acylaminoacyl-peptidase)	#N/A	#N/A	5.69244	-0.523802	-0.0338919	0.587136	3.80945	-0.368161	0.0388239	1.04637	4.56844	-0.629174	1.88902	1.41501	0.000160955	0.343977	1.26779	0.573397	0.023674	0.0282911	1	0.933998
Q8R1U2	Cgref1	Cell growth regulator with EF hand domain protein 1 (Cell growth regulatory gene 11 protein) (Hydrophobestin)	#N/A	#N/A	2.15111	1.01213	1.29605	-0.188848	1.8418	1.4607	1.64511	-0.755992	2.84678	0.0368832	1.70712	1.51022	0.0422716	0.268483	0.689292	0.506029	1	0.183697	1	1
Q8R242	Ctbs	Di-N-acetylchitobiase (EC 3.2.1.-)	#N/A	#N/A	0.774849	0.836043	0.613588	-0.0609955	0.585373	0.860897	-0.156395	0.367858	1.20255	0.247971	1.24264	0.924163	0.737756	0.339739	0.262804	0.573397	1	0.981941	1	1
Q8VCG4	C8g	Complement component C8 gamma chain	#N/A	#N/A	1.42003	1.46138	2.3557	1.44385	0.932195	0.895988	2.10555	1.52692	2.68648	0.820713	0.773035	2.27003	0.571089	0.345292	-0.376384	0.573397	1	1	1	1
Q8VCM7	Fgg	Fibrinogen gamma chain	0.268657	FALSE	-1.64856	3.2697	-2.40593	1.68658	-1.61404	3.61553	-1.59657	2.04701	2.03763	2.37088	-1.6559	3.44796	0.00326224	0.452379	1.08466	0.664069	1	0.295406	0.0799714	1
Q8VCS0	Pglyrp2	N-acetylmuramoyl-L-alanine amidase (EC 3.5.1.28) (Peptidoglycan recognition protein 2) (Peptidoglycan recognition protein long) (PGRP-L) (TagL)	#N/A	#N/A	-0.785199	0.234133	0.125819	-0.0518246	-0.57524	-0.405597	0.179956	0.555911	0.396559	-0.447008	-1.31277	0.320089	0.562096	0.498749	-0.233256	0.69784	1	0.935861	1	1
Q8VDD5	Myh9	Myosin-9 (Cellular myosin heavy chain, type A) (Myosin heavy chain 9) (Myosin heavy chain, non-muscle IIa) (Non-muscle myosin heavy chain A) (NMMHC-A) (Non-muscle myosin heavy chain IIa) (NMMHC II-a) (NMMHC-IIA)	#N/A	#N/A	3.18112	1.59214	0.716744	0.0802834	5.34236	0.336673	0.822383	0.504123	1.23075	2.08174	1.03456	0.247125	0.054969	0.061819	1.72659	0.276743	0.470093	0.214746	1	1
Q91WP0	Masp2	Mannan-binding lectin serine protease 2 (EC 3.4.21.104) (MBL-associated serine protease 2) (Mannose-binding protein-associated serine protease 2) (MASP-2) [Cleaved into: Mannan-binding lectin serine protease 2 A chain; Mannan-binding lectin serine protease 2 B chain]	#N/A	#N/A	-0.0679979	0.117157	0.173814	-0.470558	-0.077833	-0.431608	-0.340419	-0.339107	0.2552	-0.571454	-0.284619	0.0586637	0.526267	0.678777	0.0709484	0.822433	1	0.935861	1	1
Q91WP6	Serpina3n	Serine protease inhibitor A3N (Serpin A3N)	#N/A	#N/A	0.598365	1.41399	0.651508	0.380524	-0.340124	1.20249	0.0368513	0.639744	0.728008	0.333689	0.829977	1.07662	0.44992	0.860975	0.0535313	0.911245	1	1	1	1
Q91X17	Umod	Uromodulin (Tamm-Horsfall urinary glycoprotein) (THP) [Cleaved into: Uromodulin, secreted form]	#N/A	#N/A	-1.23631	-1.03423	-1.72327	-2.36319	-2.02063	-0.799381	-1.70575	-2.9242	-1.75092	-2.47746	-0.682757	-2.80398	0.0841748	0.292606	0.480701	0.534872	1	0.544129	1	0.897324
Q91X72	Hpx	Hemopexin	#N/A	#N/A	2.51522	3.1396	4.52345	1.92049	1.30594	3.0227	3.71633	2.54189	3.80303	2.2106	3.36036	3.87434	0.330602	0.237986	-0.656629	0.479149	0.898984	1	1	1
Q91XA9	Chia	Acidic mammalian chitinase (AMCase) (EC 3.2.1.14) (YNL)	#N/A	#N/A	0.095913	-0.117461	-1.18537	-1.05739	-0.0490673	-0.584591	-1.72929	-2.0885	-0.177063	-1.20275	-0.365258	-0.492336	0.149292	0.0393285	0.813852	0.240166	0.70033	0.424289	1	1
Q91XF0	Pnpo	Pyridoxine-5'-phosphate oxidase (EC 1.4.3.5) (Pyridoxamine-phosphate oxidase)	0.0149254	FALSE	4.07822	0.395506	0.287915	-0.35542	3.03946	-0.00413604	-0.273194	0.117958	2.01772	0.459983	0.768092	0.96843	0.00213496	0.0935743	1.41216	0.322233	0.0559251	0.0524313	1	1
Q91Y47	F11	Coagulation factor XI (FXI) (EC 3.4.21.27) (Plasma thromboplastin antecedent) (PTA) [Cleaved into: Coagulation factor XIa heavy chain; Coagulation factor XIa light chain]	0.0895522	FALSE	0.857774	1.50616	-0.146592	0.397608	0.624483	1.18953	0.200262	0.354032	0.818651	1.59356	-0.4035	0.44468	7.61e-05	0.0012296	0.957276	0.0375438	0.0416072	0.462436	0.0129892	0.0983061
Q91Y97	Aldob	Fructose-bisphosphate aldolase B (EC 4.1.2.13) (Aldolase 2) (Liver-type aldolase)	#N/A	#N/A	-0.484443	-0.221035	-0.183549	-0.765798	-0.498714	-0.691452	-0.194726	-0.980516	1.12885	-1.56309	-0.0586128	-0.680866	0.228258	0.825737	0.0890307	0.904755	1	0.6852	1	1
Q91ZX7	Lrp1	Prolow-density lipoprotein receptor-related protein 1 (LRP-1) (Alpha-2-macroglobulin receptor) (A2MR) (CD antigen CD91) [Cleaved into: Low-density lipoprotein receptor-related protein 1 85 kDa subunit (LRP-85); Low-density lipoprotein receptor-related protein 1 515 kDa subunit (LRP-515); Low-density lipoprotein receptor-related protein 1 intracellular domain (LRPICD)]	#N/A	#N/A	0.713229	0.439799	-0.192169	-0.108873	0.83682	0.404914	-0.0573168	-0.122716	-0.0895744	0.330536	0.0202061	0.178966	0.0799386	0.0124509	0.486271	0.146219	0.489942	0.474298	0.88531	1
Q921I1	Tf	Serotransferrin (Transferrin) (Beta-1 metal-binding globulin) (Siderophilin)	#N/A	#N/A	-3.05941	-0.0239682	-1.76879	-0.695897	-0.357537	-0.285352	-0.293878	1.50234	-1.91905	-0.204164	1.99518	-0.853227	0.361395	0.249276	-0.955869	0.4879	1	0.765915	1	1
Q922D8	Mthfd1	C-1-tetrahydrofolate synthase, cytoplasmic (C1-THF synthase) [Cleaved into: C-1-tetrahydrofolate synthase, cytoplasmic, N-terminally processed] [Includes: Methylenetetrahydrofolate dehydrogenase (EC 1.5.1.5); Methenyltetrahydrofolate cyclohydrolase (EC 3.5.4.9); Formyltetrahydrofolate synthetase (EC 6.3.4.3)]	#N/A	#N/A	3.6372	-0.0707262	-0.242642	0.0370688	3.33989	-0.540826	0.430995	0.638393	0.432606	0.700005	0.189735	0.231704	0.0427789	0.217859	1.03548	0.462217	0.300045	0.318265	1	1
Q922U2	Krt5	Keratin, type II cytoskeletal 5 (Cytokeratin-5) (CK-5) (Keratin-5) (K5) (Type-II keratin Kb5)	#N/A	#N/A	3.08983	-0.527073	-0.529851	-0.275696	7.46824	1.37352	0.42674	-2.71094	0.452	-1.03532	4.4093	-4.12701	0.087979	0.224542	2.27144	0.462587	1	0.260579	1	1
Q923D2	Blvrb	Flavin reductase (NADPH) (FR) (EC 1.5.1.30) (Biliverdin reductase B) (BVR-B) (EC 1.3.1.24) (Biliverdin-IX beta-reductase) (NADPH-dependent diaphorase) (NADPH-flavin reductase) (FLR)	0.0625	FALSE	6.3445	-2.20281	-0.201437	0.0326604	5.17245	-1.45682	0.328425	1.16712	3.66147	-1.22977	0.89355	1.12822	6.53e-05	0.490158	1.15675	0.694262	0.0210382	0.0256485	0.472781	0.437707
Q93092	Taldo1	Transaldolase (EC 2.2.1.2)	0.373134	FALSE	2.41861	1.26561	0.484909	0.0135193	1.493	1.15955	-0.422064	0.144872	1.30915	2.22052	0.30482	0.644981	0.00795297	0.000436762	1.44923	0.0181852	0.124258	0.165548	0.286717	0.607925
Q99JY9	Actr3	Actin-related protein 3 (Actin-like protein 3)	0.149254	FALSE	2.54347	1.72308	1.2352	0.409002	2.29628	1.45132	0.898694	0.324715	2.11701	1.85132	0.219681	1.43272	0.00507714	0.000977099	1.24374	0.0344239	0.0892691	0.0760466	0.658139	0.867474
Q99LJ1	Fuca1	Tissue alpha-L-fucosidase (EC 3.2.1.51) (Alpha-L-fucosidase I) (Alpha-L-fucoside fucohydrolase 1) (Alpha-L-fucosidase 1)	#N/A	#N/A	-0.171846	-0.0284477	-0.205893	-0.723478	0.0631831	-0.396551	-0.613953	-0.88524	0.387739	-0.333977	-0.777413	-0.0660662	0.107174	0.0271835	0.465357	0.220456	0.527378	0.3621	1	1
Q99PT1	Arhgdia	Rho GDP-dissociation inhibitor 1 (Rho GDI 1) (GDI-1) (Rho-GDI alpha)	0.380952	FALSE	4.02919	0.131944	0.16756	0.131793	3.38743	-0.0305517	0.742734	0.202877	2.63764	0.500713	1.21004	1.35358	0.00050963	0.186491	1.1413	0.436328	0.0397832	0.0282911	1	1
Q9CPW4	Arpc5	Actin-related protein 2/3 complex subunit 5 (Arp2/3 complex 16 kDa subunit) (p16-ARC)	0.104478	FALSE	1.94545	0.65711	0.370198	0.218086	2.07441	1.05848	-0.125	0.543575	0.51914	0.882953	-0.0674085	0.939541	0.0400747	0.0235655	0.876425	0.203642	0.172403	0.450323	0.959719	1
Q9CPY7	Lap3	Cytosol aminopeptidase (EC 3.4.11.1) (Cysteinylglycine-S-conjugate dipeptidase) (EC 3.4.13.23) (Leucine aminopeptidase 3) (LAP-3) (Leucyl aminopeptidase) (Peptidase S) (Proline aminopeptidase) (EC 3.4.11.5) (Prolyl aminopeptidase)	#N/A	#N/A	0.942328	0.490642	0.601309	0.0591263	0.293712	0.396346	-0.133385	0.0848413	-0.454411	0.585737	-0.134771	-0.221583	0.513069	0.174916	0.333136	0.431956	1	1	1	1
Q9CQ60	Pgls	6-phosphogluconolactonase (6PGL) (EC 3.1.1.31)	#N/A	#N/A	4.52253	-0.166923	-1.00883	0.0478706	3.18716	-0.392881	0.421875	-0.0983448	1.51908	0.364258	0.718498	0.834763	0.00955284	0.163358	1.3529	0.425752	0.120406	0.148283	1	1
Q9CQF9	Pcyox1	Prenylcysteine oxidase 1 (EC 1.8.3.5) (Prenylcysteine lyase)	#N/A	#N/A	-0.602481	-0.465251	-0.388473	-0.849404	-0.1645	-0.407441	-0.671919	-0.726089	-0.35078	-0.322056	-0.298929	-0.364009	0.373926	0.173248	0.164385	0.431956	1	0.718962	1	1
Q9CQI6	Cotl1	Coactosin-like protein	#N/A	#N/A	2.06571	1.28955	1.85136	-0.616653	2.20875	0.912611	1.89523	-1.00323	2.0939	0.634009	0.233426	1.20024	0.0409644	0.144902	0.940693	0.407149	1	0.161816	1	1
Q9CQW3	Proz	Vitamin K-dependent protein Z	#N/A	#N/A	0.240465	0.636541	0.964037	0.299289	0.964992	0.154082	0.571272	0.723216	1.12083	0.0512538	0.160117	1.05906	0.481269	0.674139	-0.101471	0.81898	1	1	1	1
Q9CVB6	Arpc2	Actin-related protein 2/3 complex subunit 2 (Arp2/3 complex 34 kDa subunit) (p34-ARC)	0.104478	FALSE	3.33504	0.785159	0.547747	-0.141561	3.17784	0.845351	0.0126869	-0.354043	1.70315	1.63258	0.563882	0.210472	0.00114101	0.00963304	1.77332	0.129763	0.0478502	0.0256485	1	0.897324
Q9CWJ9	Atic	Bifunctional purine biosynthesis protein ATIC (AICAR transformylase/inosine monophosphate cyclohydrolase) (ATIC) [Includes: Phosphoribosylaminoimidazolecarboxamide formyltransferase (EC 2.1.2.3) (5-aminoimidazole-4-carboxamide ribonucleotide formyltransferase) (AICAR formyltransferase) (AICAR transformylase); Inosine 5'-monophosphate cyclohydrolase (IMP cyclohydrolase) (EC 3.5.4.10) (IMP synthase…	#N/A	#N/A	2.3709	0.20735	-0.0437702	0.0924543	1.70883	0.259912	-0.747423	0.401401	0.720207	0.322569	0.743739	0.513176	0.0341403	0.107775	0.771698	0.355115	0.190735	0.325925	1	1
Q9CZT5	Vasn	Vasorin (Protein slit-like 2)	#N/A	#N/A	0.350354	0.162246	0.118113	-0.201231	-0.0647524	0.221161	0.0629323	-0.570138	-0.427449	0.0553639	0.0304505	0.419884	0.753324	0.688353	0.0728188	0.829782	1	1	1	1
Q9D1H9	Mfap4	Microfibril-associated glycoprotein 4	#N/A	#N/A	0.541461	0.434782	0.294737	-0.135818	-0.165876	0.0141489	0.793394	0.0223228	0.393826	-0.109585	0.403179	-0.336839	0.113668	0.957915	0.011297	0.972279	1	0.701739	1	1
Q9D358	Acp1	Low molecular weight phosphotyrosine protein phosphatase (LMW-PTP) (LMW-PTPase) (EC 3.1.3.48) (Low molecular weight cytosolic acid phosphatase) (EC 3.1.3.2)	0.0597015	FALSE	5.80447	-0.760559	0.213447	0.576613	5.09341	-0.37925	0.340089	1.93763	3.02197	0.105521	1.5875	1.26121	0.000820523	0.378827	1.16151	0.59216	0.0478502	0.0760466	1	1
Q9D7Q1	Chit1	Chitotriosidase-1 (EC 3.2.1.14) (Chitinase-1)	#N/A	#N/A	-0.106434	-0.683	-0.769524	-1.22407	-0.97995	-0.857995	-0.430051	-0.809838	-1.39972	-0.0978886	-0.489815	-0.958871	0.503538	0.710159	0.0928625	0.838281	1	1	1	1
Q9DAR7	Dcps	m7GpppX diphosphatase (EC 3.6.1.59) (DCS-1) (Decapping scavenger enzyme) (Hint-related 7meGMP-directed hydrolase) (Histidine triad nucleotide-binding protein 5) (Histidine triad protein member 5) (HINT-5) (Scavenger mRNA-decapping enzyme DcpS)	#N/A	#N/A	0.557752	2.9933	-0.00222668	2.01004	1.98831	1.01355	0.736885	0.448255	-0.559785	1.53397	0.401322	0.986542	0.302515	0.417646	0.49105	0.637607	1	1	0.987078	1
Q9DBB9	Cpn2	Carboxypeptidase N subunit 2 (Carboxypeptidase N 83 kDa chain) (Carboxypeptidase N large subunit) (Carboxypeptidase N polypeptide 2) (Carboxypeptidase N regulatory subunit)	#N/A	#N/A	-0.779997	-0.312047	-0.430444	-1.17044	-1.64662	-0.426735	-0.4445	-0.859357	-0.510976	-1.49952	-1.50736	-0.649192	0.954643	0.949253	-0.0190998	0.972248	1	1	1	1
Q9DBD0	Inhca	Inhibitor of carbonic anhydrase	#N/A	#N/A	-0.510718	-0.258533	-1.76898	-1.10112	-0.806752	-0.764095	0.221866	-0.52079	-0.631073	-1.74364	0.397817	-1.14912	0.77603	0.75079	-0.132414	0.856897	1	1	1	1
Q9DBJ1	Pgam1	Phosphoglycerate mutase 1 (EC 5.4.2.11) (EC 5.4.2.4) (BPG-dependent PGAM 1) (Phosphoglycerate mutase isozyme B) (PGAM-B)	0.38806	FALSE	2.70723	2.36407	0.858463	0.374575	3.20023	1.9141	0.406022	0.710399	0.874883	2.1611	0.327099	1.25392	0.0261664	0.00329488	1.54852	0.0718597	0.248081	0.336486	0.463978	0.933998
Q9DC11	Plxdc2	Plexin domain-containing protein 2 (Tumor endothelial marker 7-related protein)	#N/A	#N/A	1.44043	-0.849028	-2.18051	-1.64973	-0.73829	-0.253603	-0.399847	-1.0679	-0.643227	-0.251324	-0.868185	-1.24891	0.223066	0.0410402	1.02001	0.241117	0.927292	0.573177	1	1
Q9DCD0	Pgd	6-phosphogluconate dehydrogenase, decarboxylating (EC 1.1.1.44)	0.298507	FALSE	3.07904	2.28264	-0.370388	0.338871	0.911448	0.916422	-0.649859	-0.0280039	1.92548	3.04899	0.153173	0.98776	0.0200283	0.00270797	1.95541	0.0650814	0.219	0.474298	0.274172	0.933998
Q9DD06	Rarres2	Retinoic acid receptor responder protein 2 (Chemerin)	#N/A	#N/A	0.534309	0.56073	0.155207	-0.690096	0.346175	0.732355	-0.237487	-0.552372	0.179763	-0.109241	0.256396	0.301983	0.166403	0.0441711	0.501743	0.243739	1	0.528524	1	1
Q9EQH2	Erap1	Endoplasmic reticulum aminopeptidase 1 (EC 3.4.11.-) (ARTS-1) (Adipocyte-derived leucine aminopeptidase) (A-LAP) (Aminopeptidase PILS) (Puromycin-insensitive leucyl-specific aminopeptidase) (PILS-AP) (VEGF-induced aminopeptidase)	#N/A	#N/A	0.578478	0.705576	0.10566	-0.293299	1.10375	-0.0932932	0.102497	0.200947	0.381134	0.468195	-0.430279	0.482626	0.154004	0.041374	0.495948	0.241117	0.507127	0.67245	1	1
Q9ES30	C1qtnf3	Complement C1q tumor necrosis factor-related protein 3 (Collagenous repeat-containing sequence 26 kDa protein) (CORS26) (Secretory protein CORS26)	#N/A	#N/A	0.158185	0.230022	0.245314	-0.479454	-0.442629	-0.613359	0.0402706	-0.192833	0.75203	0.190753	0.836266	-0.290353	0.319333	0.946364	0.0192987	0.972248	1	0.921513	1	1
Q9ES89	Extl2	Exostosin-like 2 (EC 2.4.1.223) (Alpha-1,4-N-acetylhexosaminyltransferase EXTL2) (Alpha-GalNAcT EXTL2) (EXT-related protein 2) (Glucuronyl-galactosyl-proteoglycan 4-alpha-N-acetylglucosaminyltransferase)	#N/A	#N/A	-0.396911	-0.342324	-0.58301	-0.859509	0.431331	-1.17873	-0.896122	-0.00676735	0.331695	-1.42349	0.0879044	-0.950912	0.143247	0.779587	0.104999	0.872985	1	0.708947	1	1
Q9ESB3	Hrg	Histidine-rich glycoprotein (Histidine-proline-rich glycoprotein) (HPRG)	#N/A	#N/A	-0.108708	0.576832	0.763465	0.0536602	-0.527001	0.372152	0.343469	0.245984	0.923516	-0.151768	0.695418	0.222343	0.537834	0.429504	-0.206552	0.644961	1	1	1	1
Q9ET01	Pygl	Glycogen phosphorylase, liver form (EC 2.4.1.1)	0.238806	FALSE	2.73785	3.00291	0.660666	-0.104157	2.02502	2.7396	0.632668	-0.873098	1.48558	2.41252	0.570702	0.768824	0.000769949	0.000125152	2.12465	0.00860687	0.219	0.0598627	0.0857751	0.0983061
Q9ET66	Pi16	Peptidase inhibitor 16 (PI-16) (Cysteine-rich protease inhibitor) (CD antigen CD364)	#N/A	#N/A	0.398999	0.15949	0.385282	-0.905619	0.58073	0.0235445	-0.0479532	-0.569559	0.427876	-0.789408	1.1041	-0.28479	0.0358319	0.612876	0.186628	0.784073	1	0.234504	0.959719	1
Q9JHH6	Cpb2	Carboxypeptidase B2 (EC 3.4.17.20) (Carboxypeptidase R) (CPR) (Carboxypeptidase U) (CPU) (Thrombin-activable fibrinolysis inhibitor) (TAFI)	#N/A	#N/A	0.523273	1.62736	1.5258	0.710384	0.265505	1.34728	1.46567	1.07931	1.22183	0.756574	2.01438	1.49163	0.096828	0.162239	-0.424225	0.425752	0.304134	0.935861	1	1
Q9JHR7	Ide	Insulin-degrading enzyme (EC 3.4.24.56) (Insulin protease) (Insulinase) (Insulysin)	#N/A	#N/A	3.98382	-0.893638	0.0758979	-0.199025	4.76128	0.351331	-0.475602	-0.490705	-0.175404	0.871212	2.01101	0.0734378	0.14366	0.241656	1.31726	0.479149	0.898984	0.410386	1	1
Q9JJH1	Rnase4	Ribonuclease 4 (RNase 4) (EC 3.1.27.-)	#N/A	#N/A	1.5335	0.876326	0.260531	0.540718	0.370898	1.2641	-0.124685	0.843438	0.748063	0.973293	0.615745	0.458172	0.133027	0.0339689	0.52871	0.228791	0.747299	1	0.658139	1
Q9JJN5	Cpn1	Carboxypeptidase N catalytic chain (CPN) (EC 3.4.17.3) (Carboxypeptidase N polypeptide 1) (Carboxypeptidase N small subunit)	#N/A	#N/A	-0.466977	-0.51877	-0.566579	-0.855854	-0.0407667	-0.812121	-0.893965	-0.77957	-0.761833	-1.40149	-1.51411	-0.88342	0.324355	0.299278	0.248591	0.538618	0.895031	0.914865	1	1
Q9JKR6	Hyou1	Hypoxia up-regulated protein 1 (GRP-170) (140 kDa Ca(2+)-binding protein) (CBP-140)	#N/A	#N/A	0.97105	0.31238	0.0905737	-0.570768	1.08821	0.25927	0.351675	-0.544453	-0.908196	0.244515	0.584936	0.0188844	0.425174	0.355556	0.339396	0.573397	1	0.817026	1	1
Q9JLF6	Tgm1	Protein-glutamine gamma-glutamyltransferase K (EC 2.3.2.13) (Epidermal TGase) (Transglutaminase K) (TG(K)) (TGK) (TGase K) (Transglutaminase-1) (TGase-1)	#N/A	#N/A	2.43126	-0.0676944	-0.231381	0.0163316	5.86461	0.00605738	1.02608	-0.721008	-0.403539	0.654825	2.43728	-0.85774	0.218013	0.336493	1.13599	0.573397	1	0.489231	1	1
Q9JLT4	Txnrd2	Thioredoxin reductase 2, mitochondrial (EC 1.8.1.9) (Thioredoxin reductase TR3)	#N/A	#N/A	2.99098	0.0298581	-0.18688	-0.436675	2.53912	-0.534255	-0.321991	0.0879046	-0.844402	1.06341	0.102313	0.635542	0.334766	0.237287	0.894083	0.479149	0.927292	0.808973	1	1
Q9JM99	Prg4	Proteoglycan 4 (Lubricin) (Megakaryocyte-stimulating factor) (Superficial zone proteoglycan) [Cleaved into: Proteoglycan 4 C-terminal part]	#N/A	#N/A	0.893215	2.4325	1.3396	1.62334	1.00747	2.24019	0.929814	2.22746	1.2064	2.05393	0.617289	3.51814	0.0151085	0.893426	-0.0703224	0.938507	1	0.211016	0.453624	1
Q9QUM9	Psma6	Proteasome subunit alpha type-6 (Macropain iota chain) (Multicatalytic endopeptidase complex iota chain) (Proteasome iota chain)	0.583333	TRUE	2.14318	1.22691	0.609834	0.74367	1.52911	1.03734	0.116629	0.804029	0.404034	1.85035	0.932794	0.679231	0.210868	0.0364143	0.717457	0.236734	0.895031	0.882932	1	1
Q9QUN9	Dkk3	Dickkopf-related protein 3 (Dickkopf-3) (Dkk-3) (mDkk-3)	#N/A	#N/A	0.113396	-0.0848289	-0.138197	-1.32518	0.255474	-0.234066	0.296687	-1.30602	-1.09998	-0.266644	-0.119493	0.0775333	0.338464	0.582365	0.199669	0.767716	1	0.923856	1	1
Q9QWK4	Cd5l	CD5 antigen-like (Apoptosis inhibitor expressed by macrophages) (mAIM) (Apoptosis inhibitory 6) (SP-alpha)	#N/A	#N/A	1.01901	1.7439	-1.06024	0.271486	1.60867	1.51384	0.375354	0.88888	1.23715	0.538897	1.64376	0.526413	0.369415	0.0762627	0.83597	0.304743	1	0.971787	1	1
Q9QWL7	Krt17	Keratin, type I cytoskeletal 17 (Cytokeratin-17) (CK-17) (Keratin-17) (K17)	#N/A	#N/A	2.79338	-0.227483	-0.471108	0.00683287	9.11768	1.10924	-0.284239	-3.07255	0.459111	-0.284011	5.02075	-3.26335	0.144022	0.219725	2.50526	0.462217	1	0.346682	1	1
Q9QXC1	Fetub	Fetuin-B (Fetuin-like protein IRL685)	#N/A	#N/A	0.310441	0.796101	0.165286	-0.425881	-0.179578	0.722961	-0.0757026	0.293789	-0.204229	0.246128	0.86369	0.55042	0.358259	0.838261	0.0533702	0.907621	1	1	1	1
Q9QZ25	Vnn3	Vascular non-inflammatory molecule 3 (Vanin-3)	#N/A	#N/A	-0.641459	-0.933241	-2.37203	-3.0408	-0.0524161	-0.932691	-1.86452	-2.35469	-2.11082	-1.29109	-0.0971327	-2.37374	0.134254	0.071346	1.02353	0.304743	1	0.397097	1	1
Q9R098	Hgfac	Hepatocyte growth factor activator (HGF activator) (HGFA) (EC 3.4.21.-) [Cleaved into: Hepatocyte growth factor activator short chain; Hepatocyte growth factor activator long chain]	#N/A	#N/A	-0.0576061	-0.421913	0.99349	-0.544833	0.16836	-0.682473	0.562521	-0.590899	0.291631	-1.26852	0.620006	0.249658	0.00440222	0.160144	-0.543411	0.423966	0.747299	0.846775	0.0696092	1
Q9R0E2	Plod1	Procollagen-lysine,2-oxoglutarate 5-dioxygenase 1 (EC 1.14.11.4) (Lysyl hydroxylase 1) (LH1)	#N/A	#N/A	0.786987	-0.577873	-0.528354	-0.162404	0.333478	0.152092	-0.636036	-0.3091	-0.236636	0.484923	-0.342213	-0.282842	0.141734	0.0459439	0.533987	0.245223	0.483942	0.706721	1	1
Q9R0G6	Comp	Cartilage oligomeric matrix protein (COMP)	#N/A	#N/A	-0.973694	-1.16671	-1.33125	-2.01696	-0.359085	-1.31349	-1.26657	-1.8019	-1.76457	-0.622477	-0.616137	-1.381	0.265001	0.224636	0.368965	0.462587	1	0.678017	1	1
Q9R0P3	Esd	S-formylglutathione hydrolase (FGH) (EC 3.1.2.12) (Esterase 10) (Esterase D) (Sid 478)	0.0746269	FALSE	5.76851	0.0483196	0.791873	0.795176	4.5829	0.417431	1.11034	0.965931	3.86837	-0.232242	2.38742	1.3053	0.0001482	0.32797	1.18287	0.573322	0.0357954	0.0196817	0.682043	1
Q9R111	Gda	Guanine deaminase (Guanase) (Guanine aminase) (EC 3.5.4.3) (Guanine aminohydrolase) (GAH)	0.0447761	FALSE	3.80645	0.41337	-0.716665	0.252813	3.02269	0.503538	-0.459274	0.17647	1.70894	1.45239	0.895455	0.106007	0.00499732	0.0225391	1.77543	0.203263	0.0611258	0.084396	1	1
Q9R182	Angptl3	Angiopoietin-related protein 3 (Angiopoietin-like protein 3) [Cleaved into: ANGPTL3(17-224)]	#N/A	#N/A	-0.837914	-0.137426	0.697777	-0.334959	0.801534	0.348737	0.0901419	-0.386667	0.543971	-0.490632	0.777876	0.880631	0.684612	0.491349	-0.249422	0.694262	1	1	1	1
Q9R1E6	Enpp2	Ectonucleotide pyrophosphatase/phosphodiesterase family member 2 (E-NPP 2) (EC 3.1.4.39) (Autotaxin) (Extracellular lysophospholipase D) (LysoPLD)	0.0149254	FALSE	0.921153	-0.0740236	-0.202519	-0.752578	0.0547747	0.0246646	0.25469	-0.234755	0.475984	0.246746	-0.721425	-0.376891	0.0601628	0.0172779	0.613796	0.179847	0.559527	0.214746	1	1
Q9R1P0	Psma4	Proteasome subunit alpha type-4 (Macropain subunit C9) (Multicatalytic endopeptidase complex subunit C9) (Proteasome component C9) (Proteasome subunit L)	#N/A	#N/A	1.79016	1.11759	0.613718	0.754749	1.39439	1.08865	0.234311	1.21666	0.271685	1.57412	1.38082	0.379645	0.594301	0.152505	0.442781	0.418247	1	1	1	1
Q9R1P1	Psmb3	Proteasome subunit beta type-3 (Proteasome chain 13) (Proteasome component C10-II) (Proteasome theta chain)	#N/A	#N/A	2.14935	1.1851	0.0236555	0.882564	1.7464	0.792787	0.109184	1.09249	0.458681	1.42747	1.35877	0.881311	0.336529	0.121286	0.568635	0.377885	0.832309	1	1	1
Q9R1P3	Psmb2	Proteasome subunit beta type-2 (Macropain subunit C7-I) (Multicatalytic endopeptidase complex subunit C7-I) (Proteasome component C7-I)	#N/A	#N/A	3.37623	0.806357	1.15027	1.11568	1.74908	1.63967	0.0853852	1.22799	0.747474	0.833891	1.60394	0.868643	0.445987	0.297976	0.516797	0.538618	1	0.914865	1	1
Q9R1P4	Psma1	Proteasome subunit alpha type-1 (Macropain subunit C2) (Multicatalytic endopeptidase complex subunit C2) (Proteasome component C2) (Proteasome nu chain)	0.5	TRUE	1.69872	0.924938	0.173289	0.454938	1.0116	0.896036	0.19793	1.04425	0.446166	1.58278	1.02449	-0.0509137	0.302936	0.0440209	0.619377	0.243739	1	0.914865	1	1
Q9WTR5	Cdh13	Cadherin-13 (Heart cadherin) (H-cadherin) (Truncated cadherin) (T-cad) (T-cadherin)	#N/A	#N/A	0.0722356	-0.137616	0.0488313	-0.566402	0.253589	-0.544146	-0.454239	-0.4697	0.218237	-0.23876	-0.208167	-0.0859363	0.0500368	0.187678	0.226525	0.436328	0.66325	0.214746	1	1
Q9WUU7	Ctsz	Cathepsin Z (EC 3.4.18.1)	#N/A	#N/A	0.0300798	0.739636	0.814803	0.148452	0.0286242	0.964549	0.807361	0.234091	0.722562	0.335766	0.384113	0.688588	0.322259	0.837128	-0.0426984	0.907621	1	1	1	1
Q9WVJ3	Cpq	Carboxypeptidase Q (EC 3.4.17.-) (Hematopoietic lineage switch 2) (Plasma glutamate carboxypeptidase)	#N/A	#N/A	-0.286351	-0.540311	-0.441957	-0.83092	-0.569699	-0.551759	0.00515955	-0.803947	-0.822884	-0.766739	-0.027371	-1.00996	0.0144804	0.723114	-0.0714585	0.844863	0.525074	0.609757	0.483377	1
Q9Z0L8	Ggh	Gamma-glutamyl hydrolase (EC 3.4.19.9) (Conjugase) (FGPH) (Folylpolyglutamate hydrolase) (GH) (Gamma-Glu-x carboxypeptidase)	#N/A	#N/A	0.782	0.852307	0.42802	-0.176662	0.528548	0.11447	1.16504	0.0955049	0.499332	0.264168	0.759632	0.37602	0.119804	0.779506	0.0655442	0.872985	1	0.59965	1	1
Q9Z0M6	Adgre5	Adhesion G protein-coupled receptor E5 (Leukocyte antigen CD97) (CD antigen CD97) [Cleaved into: Adhesion G protein-coupled receptor E5 subunit alpha; Adhesion G protein-coupled receptor E5 subunit beta]	0.047619	FALSE	-1.79614	0.0872504	-2.38085	-1.3494	-0.660283	0.299928	-1.79349	-1.38232	-1.33174	-0.409532	-1.15081	-1.1319	0.00861573	0.0475198	0.896375	0.245644	1	1	0.0925481	0.482694
Q9Z0M9	Il18bp	Interleukin-18-binding protein (IL-18BP) (Interferon gamma-inducing factor-binding protein)	#N/A	#N/A	1.65125	-1.14298	-0.351986	-2.19356	0.780314	-3.79055	-10.8938	-9.23429	-1.87064	-0.384495	-1.80104	-0.61696	0.485174	0.144682	3.38909	0.407149	1	0.921513	1	1
Q9Z0Z4	Heph	Hephaestin (EC 1.-.-.-)	#N/A	#N/A	-0.288807	-0.246018	-0.202824	-0.704484	-0.481538	-0.46919	0.115121	-0.61407	-0.187193	-0.497373	-0.242811	-0.497903	0.0231331	0.978267	-0.00385791	0.984717	0.983529	0.450323	0.735097	1
Q9Z126	Pf4	Platelet factor 4 (PF-4) (C-X-C motif chemokine 4)	0.104478	FALSE	6.07122	-2.25611	5.32524	-1.0008	5.13966	-2.33723	5.03796	-0.0741344	6.01837	-2.05988	5.23298	2.72048	2.79e-05	0.61459	-1.11095	0.784073	1	0.0256485	0.0129892	0.48348
Q9Z1R3	Apom	Apolipoprotein M (Apo-M) (ApoM)	0.346154	FALSE	-0.978964	-0.808983	-0.321821	-0.326762	-1.45312	-1.07174	0.346937	0.205751	0.265839	-3.17078	-0.0750601	0.394563	0.0981071	0.0419244	-1.24022	0.241117	1	0.947081	0.682043	0.897324
Q9Z1T2	Thbs4	Thrombospondin-4	0.238095	FALSE	-0.468733	-0.897885	-0.475611	-1.33673	-0.379026	-1.11691	-0.244861	-0.898184	-0.603224	-0.981088	-0.404054	-0.792377	0.00327434	0.814554	-0.0491751	0.900939	1	0.148283	0.114059	1
Q9Z2K1	Krt16	Keratin, type I cytoskeletal 16 (Cytokeratin-16) (CK-16) (Keratin-16) (K16)	#N/A	#N/A	2.98196	0.029621	-0.550506	0.241746	8.02477	0.757757	-1.20203	-1.28986	0.071243	0.30071	4.6536	-1.29403	0.269038	0.254612	1.93452	0.49412	1	0.549343	1	1
Q9Z2L6	Minpp1	Multiple inositol polyphosphate phosphatase 1 (EC 3.1.3.62) (2,3-bisphosphoglycerate 3-phosphatase) (2,3-BPG phosphatase) (EC 3.1.3.80)	#N/A	#N/A	1.19699	0.374695	0.378378	0.86937	-0.247742	0.575233	0.643436	0.0105907	-0.0460407	0.554435	-0.133537	0.327982	0.947333	0.845672	0.0518916	0.907965	1	1	1	1
Q9Z2U0	Psma7	Proteasome subunit alpha type-7 (Proteasome subunit RC6-1)	#N/A	#N/A	1.83846	0.931849	-0.259646	0.547991	0.196556	1.06665	0.795101	1.09771	0.0596437	1.44529	0.46044	0.0978582	0.491564	0.210069	0.4665	0.461502	1	1	1	1
Q9Z2U1	Psma5	Proteasome subunit alpha type-5 (Macropain zeta chain) (Multicatalytic endopeptidase complex zeta chain) (Proteasome zeta chain)	#N/A	#N/A	1.98946	1.21129	0.584582	0.510359	1.41427	1.41718	0.167793	1.3497	0.1394	1.69173	1.09163	0.400425	0.36632	0.0792495	0.626472	0.304743	1	1	1	1
Q9Z2W0	Dnpep	Aspartyl aminopeptidase (EC 3.4.11.21)	#N/A	#N/A	0.42042	-0.175355	-0.104774	-0.724453	1.04013	-0.639831	-0.483377	-0.623378	-0.213232	0.0445256	0.346044	-0.636788	0.0709897	0.157721	0.450563	0.423966	1	0.214746	1	1
